# Supplementary material for: Mechanical control of nuclear import by Importin-7 is regulated by its dominant cargo YAP
Source: Nat Commun. 2022 Mar 4;13:1174. doi: 10.1038/s41467-022-28693-y (PMC8897400; doi:10.1038/s41467-022-28693-y)
Supplement: Supplementary file 4 — Supplementary Data 1 [file 41467_2022_28693_MOESM4_ESM.xlsx]

## Sheet: Hoja1
-4		overexpressed against Internal Standard
0		downregulated against Internal Standard
4
protein	NOP	Cyt1_low	Cyt3_low	Cyt2_high	Cyt4_high	Promedio cyt low	Promedio cyt high	Δcyt	Ttest		Nuc1_low	Nuc3_low	Nuc2_high	Nuc4_high	Δnuc	Promedio nuc high	Promedio nuc low	Ttest2	Z-score
DSTN	24	-1.04651	-0.517249	-1.32564	-1.28014	-0.781878	-1.30289	0.52101	0.0944155		3.99541	-0.950927	-3.53591	-1.08127	3.83083	-2.30859	1.52224	0.149833	3.30982
PRDX1	168	-0.716118	-2.00395	2.75732	-2.30234	-1.36003	0.227486	-1.58752	0.302481		0.550584	-2.12903	-2.41857	-2.2713	1.55571	-2.34493	-0.789223	0.183003	3.14323
ANXA2P2	320	-3.67236	-1.19712	-0.837667	-1.87605	-2.43474	-1.35686	-1.07788	0.25309		2.36209	-1.53986	-1.23017	-1.45535	1.75388	-1.34276	0.411112	0.232088	2.83176
HSPE1	84	-1.31844	-0.54118	2.04463	-0.923086	-0.929812	0.560772	-1.49058	0.216837		1.91366	-0.93103	-0.8167	-0.748833	1.27408	-0.782767	0.491317	0.232509	2.76467
CALR	912	-3.15367	-1.23046	-2.54544	-1.76233	-2.19206	-2.15388	-0.0381783	0.487004		3.94115	-1.42085	-1.0408	-1.82638	2.69374	-1.43359	1.26015	0.212456	2.73192
NME2	100	-2.32188	-0.743437	0.620281	-1.06286	-1.53266	-0.221291	-1.31137	0.186771		2.00718	-1.81288	-0.97653	-1.42985	1.30034	-1.20319	0.0971521	0.284353	2.61171
IMP7	60	1.62108	1.05301	2.90908	2.45887	1.33704	2.68397	-1.34693	0.03269		1.88962	1.2594	0.00262115	0.660126	1.24314	0.331373	1.57451	0.0560382	2.59007
PGAM1	38	-1.90093	-0.899868	-3.54323	-1.84792	-1.4004	-2.69558	1.29518	0.159426		3.22935	0	-4.31682	0	3.77309	-2.15841	1.61468	0.148268	2.47791
ANXA6	414	-2.53365	-0.632396	-1.28909	-0.973845	-1.58302	-1.13147	-0.451558	0.34273		3.13549	-0.593603	-0.647018	-0.815889	2.0024	-0.731453	1.27095	0.19781	2.45396
DHFR	57	-3.26832	-1.81932	-1.528	-2.68919	-2.54382	-2.1086	-0.435225	0.342682		2.42625	-2.1679	-0.839766	-2.87001	1.98406	-1.85489	0.129176	0.256152	2.41929
CAPZB	48	-1.67329	0.113292	0.764114	-0.176681	-0.78	0.293717	-1.07372	0.199481		1.13102	0.211908	-1.70688	0.457294	1.29626	-0.624791	0.671466	0.192567	2.36997
LDHA	364	-4.84415	-1.61194	-3.7938	-2.1355	-3.22804	-2.96465	-0.263395	0.448999		4.00195	-1.87682	-0.055467	-1.79304	1.98681	-0.924251	1.06256	0.291666	2.25021
H3-2	8	-0.957337	6.77743	-0.612571	5.81127	2.91004	2.59935	0.310696	0.47817		1.10416	5.04951	2.00146	-0.647802	2.4	0.676831	3.07683	0.209403	2.0893
GAPDH	836	-4.19245	-0.781592	-2.13764	-1.88787	-2.48702	-2.01275	-0.474272	0.403774		3.31623	-1.43598	0.0084902	-1.28737	1.57957	-0.63944	0.940127	0.293491	2.05384
CTNNA1	111	-0.395292	-0.792652	2.12912	-0.862487	-0.593972	0.633318	-1.22729	0.250725		-0.0815505	-0.684924	-1.2656	-0.84504	0.672081	-1.05532	-0.383237	0.104564	1.89937
POTEJ	9	0.505627	-0.306665	-2.53141	-0.616012	0.0994808	-1.57371	1.67319	0.124503		4.02252	-0.546689	-3.52499	-0.0959073	3.54837	-1.81045	1.73792	0.170025	1.87517
PPIA	172	-2.6141	-0.419464	0.927326	-1.12093	-1.51678	-0.0968026	-1.41998	0.221994		0.833724	-1.497	-0.268155	-1.27888	0.441879	-0.773516	-0.331636	0.380567	1.86186
EEF1A1	648	-0.68044	-1.47999	2.47246	-1.56591	-1.08021	0.453272	-1.53349	0.266962		-1.67033	-1.29477	-2.27974	-1.32422	0.319437	-1.80198	-1.48255	0.298626	1.85292
ENO1	1026	-2.87387	-1.23214	-2.65796	-1.3718	-2.05301	-2.01488	-0.038123	0.487079		3.22346	-1.3852	-0.577292	-1.18572	1.80063	-0.881508	0.919125	0.259785	1.83876
SCP2	36	-1.60503	-0.99501	0.881693	-1.15942	-1.30002	-0.138864	-1.16115	0.194746		0.871382	-1.52415	-0.572155	-1.38405	0.65172	-0.978103	-0.326383	0.328817	1.81287
ACTB	1092	-1.70591	-0.722387	-0.579707	-1.06858	-1.21415	-0.824143	-0.390004	0.275616		1.91539	-0.418278	-0.844263	-0.46698	1.40418	-0.655622	0.748554	0.178397	1.79418
VBP1	24	0.329684	-1.11406	1.81741	-0.597312	-0.392187	0.61005	-1.00224	0.275039		0.907027	-1.26765	-0.856358	-1.08809	0.791916	-0.972226	-0.18031	0.272098	1.79415
PRDX6	63	-1.99975	-0.632121	0.25515	-1.51178	-1.31594	-0.628314	-0.687621	0.300469		2.54659	-1.2348	0.471279	-1.35868	1.09959	-0.443698	0.655893	0.326425	1.78721
S100A6	40	-0.0293628	-0.0138798	-0.628164	-0.497767	-0.0216213	-0.562965	0.541344	0.00719655		2.79224	-0.301342	-1.68182	-0.358124	2.26542	-1.01997	1.24545	0.155221	1.72408
HPCAL1	6	-0.922245	-0.594901	0.665677	-1.11188	-0.758573	-0.223102	-0.535471	0.306787		-0.970493	-1.08101	-3.61275	-0.755246	1.15824	-2.184	-1.02575	0.251482	1.69371
TARS1	81	-0.584445	-1.09901	1.23676	-0.94959	-0.841728	0.143588	-0.985315	0.236411		-0.621826	-0.823571	-1.6764	-1.17987	0.705439	-1.42814	-0.722698	0.059535	1.69075
CYCS	44	-2.95289	-0.508909	-0.0855221	-0.922243	-1.7309	-0.503882	-1.22702	0.221194		1.23652	-0.775038	0.373836	-0.834492	0.461068	-0.230328	0.23074	0.366136	1.68808
DPYSL2	192	0.367794	-0.833012	0.663382	-0.584123	-0.232609	0.0396294	-0.272238	0.391476		2.20093	-0.997011	-0.439223	-1.06642	1.35478	-0.75282	0.601959	0.246591	1.62702
FLNB	150	0.247773	-0.759213	4.3605	-0.468486	-0.25572	1.94601	-2.20173	0.233113		-1.89683	-0.268739	-0.85382	-0.102943	-0.604405	-0.478381	-1.08279	0.284829	1.59732
XRCC6	517	-1.1724	0.817142	1.94623	0.953959	-0.177627	1.4501	-1.62772	0.140353		-0.225372	1.16029	-0.193235	1.22232	-0.047083	0.514542	0.467459	0.483202	1.58064
CLTCL1	132	-0.757731	-1.00103	-0.0404338	-0.86657	-0.879381	-0.453502	-0.425879	0.21345		-0.779746	-0.704888	-3.23626	-0.521998	1.13681	-1.87913	-0.742317	0.245259	1.56269
NQO1	238	0.61935	-1.01284	2.08776	-1.28222	-0.196743	0.402767	-0.59951	0.389582		-0.499895	-0.909543	-2.52616	-0.772673	0.944698	-1.64942	-0.704719	0.202077	1.54421
PRDX5	87	-0.771319	-1.03575	1.03949	-1.50706	-0.903536	-0.233786	-0.66975	0.326515		0.901106	-1.27362	-0.589115	-1.51652	0.86656	-1.05282	-0.186257	0.269899	1.53631
GRHPR	24	-1.09436	0.20721	0.261121	0.0727641	-0.443573	0.166942	-0.610516	0.225594		1.37071	0.48242	-0.250886	0.261315	0.921351	0.00521431	0.926566	0.107076	1.53187
CAPZA1	78	-0.253769	-0.0334291	1.17419	0.172456	-0.143599	0.673322	-0.816921	0.126094		0.465883	0.0256616	-0.554935	-0.382781	0.71463	-0.468858	0.245772	0.0470897	1.53155
SPTAN1	81	-0.735642	-0.847828	1.48202	-0.545718	-0.791735	0.46815	-1.25988	0.170249		0.446661	-0.813014	-0.150479	-0.748904	0.266515	-0.449691	-0.183176	0.369548	1.5264
PFN1	186	-1.89494	-0.787358	-2.27268	-0.302122	-1.34115	-1.2874	-0.0537527	0.483195		3.75933	-0.19031	1.02581	-0.353675	1.44844	0.336069	1.78451	0.280128	1.50219
PPA1	54	-1.9967	-1.47373	-0.592235	-0.923346	-1.73521	-0.75779	-0.977424	0.0436622		-0.320605	-1.38803	-1.67014	-1.0745	0.517998	-1.37232	-0.85432	0.242975	1.49542
MCM7	112	-0.0490476	1.44219	1.47446	1.91134	0.696572	1.6929	-0.996326	0.164138		0.101426	1.05324	-0.696347	0.875104	0.487953	0.0893784	0.577332	0.32419	1.48428
NME2P1	24	-0.74142	-0.268994	-2.32859	-2.09579	-0.505207	-2.21219	1.70698	0.011491		3.87812	-1.28299	-1.59768	-2.14853	3.17067	-1.87311	1.29756	0.173133	1.46369
PAPSS1	18	-0.163427	-0.902981	-1.71158	-2.19493	-0.533204	-1.95326	1.42005	0.0423313		3.03483	-2.07849	-2.47598	-2.30169	2.867	-2.38884	0.478169	0.189453	1.44695
NDUFS3	36	-0.587749	-0.482566	0.408484	-0.168166	-0.535158	0.120159	-0.655316	0.0774294		0.404634	-0.599069	-0.980421	-0.792045	0.789015	-0.886233	-0.0972175	0.131156	1.44433
NCSTN	180	-1.52559	-0.743756	1.27038	-0.518194	-1.13467	0.376093	-1.51077	0.130863		-0.699105	-0.426109	-0.293282	-0.680272	-0.0758297	-0.486777	-0.562607	0.389576	1.43494
XPNPEP1	32	-2.79124	-0.508856	-0.729314	-0.799275	-1.65005	-0.764295	-0.885753	0.259521		1.6679	-0.674293	0.837898	-0.928127	0.541918	-0.0451148	0.496803	0.37361	1.42767
TUBB4B	186	-0.797072	-1.32045	-0.484487	-1.16553	-1.05876	-0.825009	-0.233752	0.320406		1.52339	-0.716644	-0.365054	-1.21048	1.19114	-0.787768	0.403372	0.21229	1.42489
RAP1GDS1	18	-1.45026	-1.82644	-0.21215	-0.910325	-1.63835	-0.561238	-1.07711	0.056507		-0.224604	-1.49854	-1.01518	-1.37095	0.331495	-1.19307	-0.861572	0.332964	1.40861
JUP	80	-1.32153	-0.624827	-1.48509	-0.457713	-0.973179	-0.9714	-0.00177976	0.498986		1.32242	-0.165719	-0.625106	-0.996726	1.38927	-0.810916	0.578351	0.105881	1.39105
CACYBP	85	-0.0899651	-0.577928	0.571875	-0.805025	-0.333946	-0.116575	-0.217371	0.397036		0.533452	-1.11233	-1.91717	-1.00881	1.17356	-1.46299	-0.289438	0.169077	1.39093
ACADM	30	0.208256	-0.36124	0.896129	-0.417081	-0.0764924	0.239524	-0.316017	0.350981		0.12116	0.222975	-0.9318	-0.861066	1.0685	-0.896433	0.172068	0.00167431	1.38452
CMPK1	36	-0.782486	-0.713036	-0.594304	-0.138039	-0.747761	-0.366172	-0.381589	0.120012		2.00136	-0.976489	0.166144	-1.13649	0.997606	-0.485173	0.512433	0.300915	1.3792
PRXL2A	12	-2.1417	-1.56055	-0.413051	-1.46054	-1.85113	-0.936796	-0.914331	0.133208		0.875551	-1.06197	0.282068	-1.39183	0.46167	-0.554879	-0.0932085	0.376456	1.376
GNB1	106	-0.49909	-1.4393	-0.0268579	-0.854403	-0.969195	-0.44063	-0.528565	0.243764		1.02017	-1.66766	-0.641357	-1.68024	0.83705	-1.1608	-0.323748	0.310006	1.36562
VDAC3	45	-0.987358	-0.711855	0.362471	-0.0501017	-0.849606	0.156184	-1.00579	0.0278912		0.447856	-0.167382	-0.856574	0.453227	0.341911	-0.201674	0.140237	0.341541	1.3477
DYNC1I2	105	-0.0552614	-1.01329	0.786681	-0.709038	-0.534275	0.0388212	-0.573096	0.29244		-0.160527	-0.864487	-1.43865	-1.09635	0.754992	-1.2675	-0.512507	0.0967565	1.32809
UBB	1533	-1.33961	2.53253	-0.0269658	3.06059	0.596458	1.51681	-0.920354	0.372908		1.09104	3.19484	-0.201832	3.68848	0.399615	1.74332	2.14294	0.436625	1.31997
ARFGAP1	28	-0.181538	-1.72936	1.29997	-0.943521	-0.955448	0.178225	-1.13367	0.246496		-0.641142	-0.902056	-0.791895	-1.1112	0.179946	-0.951545	-0.771599	0.237404	1.31362
EZR	1794	-1.46349	-1.27158	-0.345703	-1.97224	-1.36754	-1.15897	-0.208562	0.411382		0.371414	-1.82877	-1.67022	-1.9504	1.08163	-1.81031	-0.728676	0.216128	1.2902
CFL1	304	-0.303646	-1.63774	-1.01765	-2.09343	-0.970694	-1.55554	0.584845	0.28268		1.44596	-2.18527	-2.10453	-2.3766	1.87091	-2.24056	-0.369656	0.206091	1.28606
SERPINB8	18	-0.105759	-1.00644	1.10126	-1.51348	-0.556099	-0.20611	-0.349989	0.411912		0.977868	-1.39397	0.0146417	-2.30285	0.93605	-1.1441	-0.208053	0.314625	1.28604
MYL6	51	0.620406	0.024201	0.672334	-1.29612	0.322303	-0.311893	0.634197	0.300141		1.17857	0.0621154	-2.06749	-0.532184	1.92018	-1.29984	0.620341	0.0902028	1.28598
SLC3A2	190	-1.23359	-0.642243	0.152658	-0.627816	-0.937915	-0.237579	-0.700336	0.144437		0.524995	-0.495901	-0.247907	-0.85997	0.568486	-0.553938	0.0145474	0.220145	1.26882
UAP1	49	1.47901	0.293051	0.496255	-0.284728	0.886029	0.105764	0.780265	0.193201		1.09154	0.502396	-2.26899	-0.230596	2.04676	-1.24979	0.796967	0.0967411	1.2665
HSP90AB1	1890	-1.8755	-1.45496	-1.41551	-2.00467	-1.66523	-1.71009	0.0448614	0.456344		1.12159	-2.02102	-1.84012	-1.67178	1.30623	-1.75595	-0.449716	0.246892	1.26137
ALDH1B1	20	-1.75708	-1.02835	-0.712409	-1.09747	-1.39272	-0.904942	-0.487775	0.179092		1.89159	-0.444729	0.836256	-0.93465	0.772625	-0.0491968	0.723428	0.325378	1.2604
P4HB	560	-3.34308	-0.551321	-2.81934	-0.989403	-1.9472	-1.90437	-0.0428281	0.490929		2.50397	-0.839448	0.117098	-0.884654	1.21604	-0.383778	0.83226	0.279008	1.25887
FLNA	816	0.658848	-0.402214	2.97634	-0.665129	0.128317	1.15561	-1.02729	0.321155		-0.954402	-0.461253	-1.38974	-0.471493	0.222787	-0.930615	-0.707827	0.355323	1.25008
NAA50	14	-0.410494	-1.4049	1.98833	-0.77951	-0.907696	0.604411	-1.51211	0.20596		-0.41915	-1.4637	0.229789	-1.58758	-0.262533	-0.678893	-0.941426	0.412796	1.24957
CARS1	20	-1.01106	-1.24377	0.440095	-1.01531	-1.12741	-0.287606	-0.839808	0.186276		0.618599	-0.667083	0.0730115	-0.93897	0.408738	-0.432979	-0.0242416	0.333445	1.24855
RPN1	120	-0.698695	-0.106723	-0.420247	-0.143816	-0.402709	-0.282031	-0.120678	0.37363		2.00588	-0.349567	-0.54623	-0.0486359	1.12559	-0.297433	0.828158	0.224227	1.24627
ARHGDIA	39	-0.791765	-1.09239	-0.0166168	-1.6442	-0.942076	-0.830408	-0.111669	0.452508		2.60492	-1.28903	0.699242	-1.64177	1.12921	-0.471265	0.657949	0.334202	1.24088
ACO2	36	-1.5137	-0.932307	-0.395015	-0.728646	-1.223	-0.561831	-0.661171	0.0936337		0.354623	-0.64241	-0.382559	-1.06129	0.578029	-0.721923	-0.143893	0.219481	1.2392
POTEI	6	-0.26112	-0.248162	0.319854	-0.292265	-0.254641	0.0137946	-0.268435	0.236517		1.25195	-0.236983	-0.468708	-0.448236	0.965953	-0.458472	0.507481	0.161992	1.23439
MAT2B	22	-0.44563	-0.332202	0.220841	-0.793115	-0.388916	-0.286137	-0.102779	0.429481		1.71084	-1.14934	-0.0357032	-1.66185	1.12953	-0.848774	0.280751	0.281623	1.2323
HSP90AA1	4046	0.110828	-1.18435	0.0378347	-1.59781	-0.536763	-0.779986	0.243223	0.418664		0.162628	-1.16305	-2.55099	-1.38959	1.47008	-1.97029	-0.500209	0.118606	1.22686
RPL13A	144	0.573559	2.06658	1.82086	2.32014	1.32007	2.0705	-0.750429	0.220513		-0.104514	1.96437	-1.22364	2.19242	0.44554	0.484388	0.929928	0.422079	1.19597
GLUD1	72	-1.7623	-0.555481	0.664329	-0.411474	-1.15889	0.126428	-1.28532	0.126394		0.476661	-0.203711	0.37725	0.0935131	-0.0989069	0.235382	0.136475	0.406789	1.18641
VDAC2	153	-1.38869	-1.0779	-1.71547	-1.26512	-1.2333	-1.49029	0.256996	0.223354		2.23208	-1.04914	-0.734538	-0.96748	1.44248	-0.851009	0.591472	0.236484	1.18549
MDH2	144	-1.59159	-0.983379	-1.9552	-1.07002	-1.28749	-1.51261	0.225123	0.357895		2.46395	-1.19369	-0.105782	-1.43602	1.40604	-0.770904	0.635133	0.272519	1.18091
STIP1	52	-1.13159	-0.9656	0.485561	-1.17089	-1.0486	-0.342667	-0.705929	0.24285		-0.100408	-0.534554	-0.818715	-0.761226	0.472489	-0.78997	-0.317481	0.0818122	1.17842
NARS1	20	-1.67789	-0.795815	0.0676787	-1.64889	-1.23685	-0.790607	-0.446243	0.344599		0.105191	-1.6389	-1.75083	-1.24148	0.729301	-1.49615	-0.766852	0.25317	1.17554
PKM	1480	-1.26599	-1.3848	-2.35431	-1.91373	-1.3254	-2.13402	0.808623	0.0356072		2.51157	-1.41086	-1.50113	-1.36108	1.98146	-1.4311	0.550353	0.209472	1.17283
RPL34	50	-0.130626	1.22122	0.861238	1.63093	0.545297	1.24608	-0.700785	0.231344		-0.313173	1.69676	-0.983569	1.42969	0.468737	0.223059	0.691796	0.39674	1.16952
LANCL1	18	-1.28444	-0.695613	0.643324	-0.688026	-0.990025	-0.0223513	-0.967673	0.157533		1.01042	-1.40308	0.213175	-0.999357	0.19676	-0.393091	-0.196331	0.44876	1.16443
H2AC11	34	-0.487	6.41903	0.770291	7.95257	2.96602	4.36143	-1.39542	0.402858		1.25775	7.68	3.75052	5.65891	-0.235837	4.70471	4.46888	0.47514	1.15958
SUCLG2	30	-1.98772	0.536433	-1.16725	0.784318	-0.725646	-0.191466	-0.53418	0.3848		0.208127	0.0953919	-1.31568	0.382582	0.618309	-0.46655	0.151759	0.271511	1.15249
LGALS1	210	-0.499425	-0.168712	-2.0865	-1.42937	-0.334068	-1.75793	1.42386	0.0303602		3.15943	-0.472769	-1.95804	-0.485976	2.56534	-1.22201	1.34333	0.160342	1.14147
RAB7A	264	-0.849647	-1.51857	-0.177872	-1.00578	-1.18411	-0.591825	-0.592281	0.190787		0.656117	-1.47309	-0.391421	-1.52074	0.547595	-0.956081	-0.408486	0.347045	1.13988
FLNC	168	1.21844	-0.650976	4.38934	-0.556385	0.283733	1.91648	-1.63274	0.29989		-2.54712	-0.676116	-1.75167	-0.462668	-0.504445	-1.10717	-1.61162	0.350216	1.1283
RPL35	56	1.07258	1.32126	4.18853	1.94337	1.19692	3.06595	-1.86903	0.119895		-1.22445	0.396896	-0.67448	1.36965	-0.761361	0.347583	-0.413778	0.309261	1.10767
RPS8	140	-0.0341628	0.763004	0.845624	1.31066	0.364421	1.07814	-0.713723	0.130996		-0.0469025	1.03164	-1.39347	1.59042	0.393895	0.0984757	0.492371	0.413538	1.10762
PGK1	240	-3.02037	-0.617153	-3.56532	-1.58062	-1.81876	-2.57297	0.754207	0.338111		5.16174	-1.45553	1.179	-1.17368	1.85045	0.00265827	1.85311	0.325417	1.09624
DDOST	84	-0.722052	-0.699522	0.704787	-0.288304	-0.710787	0.208241	-0.919029	0.102741		-0.629238	-0.198446	-1.07413	-0.103268	0.174859	-0.588701	-0.413842	0.386623	1.09389
ANXA7	46	0.550122	-1.16275	2.85386	-0.783198	-0.306313	1.03533	-1.34165	0.286595		-1.19176	-0.903333	-0.984357	-0.584883	-0.262928	-0.78462	-1.04755	0.19881	1.07872
UBE2N	138	0.512832	-0.845986	-2.91209	-1.54677	-0.166577	-2.22943	2.06285	0.0827499		3.80417	-1.2811	-2.32001	-1.41374	3.12841	-1.86687	1.26153	0.174742	1.06555
MATR3	24	-0.447552	1.6256	1.71865	2.31126	0.589024	2.01495	-1.42593	0.158467		0.00102738	1.6089	-0.0901665	2.47637	-0.388138	1.1931	0.804963	0.410831	1.03779
HSPA5	1512	-2.47145	-0.907493	-1.52352	-0.996141	-1.68947	-1.25983	-0.429637	0.327266		1.21722	-0.899004	0.0216769	-0.908003	0.602273	-0.443163	0.15911	0.327118	1.03191
MSN	810	-0.4839	-1.38598	-0.684653	-0.848797	-0.93494	-0.766725	-0.168215	0.37443		0.760997	-0.897695	-0.990054	-0.855783	0.854569	-0.922918	-0.0683489	0.206188	1.02278
MYOF	247	0.951457	0.915766	3.32941	0.980799	0.933612	2.15511	-1.22149	0.203768		-2.09013	1.12502	-1.55297	0.997391	-0.204767	-0.277791	-0.482558	0.464806	1.01673
VDAC1	455	-1.76098	-0.863287	0.135132	-0.712705	-1.31213	-0.288786	-1.02335	0.119632		0.357724	-0.633916	0.242272	-0.485088	-0.0166879	-0.121408	-0.138096	0.490407	1.00666
SUCLA2	26	-0.297986	1.43903	0.0733792	1.25871	0.570522	0.666044	-0.0955217	0.467947		0.998709	0.974818	0.775263	-0.623774	0.911019	0.0757445	0.986763	0.161319	1.00654
HSP90B1	912	-3.36597	-1.40838	-2.60289	-1.57964	-2.38718	-2.09127	-0.29591	0.406929		2.2231	-1.5119	0.373842	-1.08069	0.709022	-0.353426	0.355596	0.378658	1.00493
EEF1D	45	0.746754	-0.270939	1.79319	-0.311894	0.237907	0.74065	-0.502743	0.354538		-0.576284	-0.584072	-1.76222	-0.377742	0.489805	-1.06998	-0.580178	0.27628	0.992547
ESD	32	-2.04947	-0.948693	-0.94771	-0.676744	-1.49908	-0.812227	-0.686857	0.174668		0.466013	-0.531063	0.0222486	-0.697743	0.305222	-0.337747	-0.0325253	0.334415	0.992079
ITGB5	48	-2.11631	-0.565499	-1.37263	-0.476229	-1.3409	-0.924428	-0.416476	0.343819		0.89948	-0.83175	-0.180327	-0.893822	0.57094	-0.537074	0.0338653	0.302019	0.987415
HSPA4	126	-1.16857	-0.951819	-0.813746	-1.15342	-1.06019	-0.983583	-0.0766112	0.370169		1.35766	-0.947711	-0.237988	-1.17104	0.909487	-0.704514	0.204973	0.270315	0.986098
RHOC	180	1.81468	-0.44646	-1.41885	-0.751741	0.68411	-1.08529	1.7694	0.136073		3.04666	-0.958698	-2.59354	-0.819525	2.75051	-1.70653	1.04398	0.168013	0.981111
TAGLN2	36	-0.56868	-1.26846	-1.66081	-1.72672	-0.91857	-1.69377	0.775197	0.0790823		1.22999	-2.35843	-2.39447	-2.2413	1.75366	-2.31789	-0.564222	0.215899	0.978467
EEF1B2	24	1.04735	-0.146033	1.8272	0.00462154	0.45066	0.915912	-0.465252	0.355438		-0.246577	-0.437333	-1.50688	-0.199711	0.511339	-0.853294	-0.341955	0.259911	0.976591
PDIA3	434	-2.55547	-1.21813	-1.09761	-1.62321	-1.8868	-1.36041	-0.526391	0.269997		1.56781	-1.39489	0.902346	-1.61258	0.441576	-0.355115	0.0864612	0.420671	0.967967
CTNND1	62	-1.22602	0.145494	0.487383	0.922005	-0.540263	0.704694	-1.24496	0.112829		0.391261	0.36226	0.68266	0.634387	-0.281763	0.658524	0.376761	0.00491976	0.963194
AIFM1	48	-0.978427	-0.512599	0.652783	0.269573	-0.745513	0.461178	-1.20669	0.0285826		1.34509	-0.501595	1.70977	-0.378123	-0.244072	0.665822	0.42175	0.438553	0.962619
NANS	12	-0.157035	-1.03505	0.641602	-1.56501	-0.596045	-0.461704	-0.13434	0.460128		1.62541	-0.551765	0.611915	-1.18428	0.823007	-0.286184	0.536823	0.309386	0.957347
THBS1	200	0.262851	-0.66921	1.03182	-0.423234	-0.20318	0.304294	-0.507474	0.30822		-0.751351	-0.364491	-0.996527	-1.01645	0.448567	-1.00649	-0.557921	0.07327	0.95604
FNTA	16	0.192663	-0.626817	0.680654	-0.419349	-0.217077	0.130652	-0.347729	0.331262		1.05745	-0.654465	-0.0690151	-0.720134	0.59607	-0.394575	0.201495	0.290955	0.943799
LDHB	168	-2.53799	-1.41271	-2.41661	-2.11355	-1.97535	-2.26508	0.289729	0.334156		1.70462	-1.91896	-0.831447	-1.84416	1.23063	-1.3378	-0.107168	0.290086	0.940905
ALDH1A2	64	-0.895663	-0.907174	-1.12364	-0.401543	-0.901418	-0.762592	-0.138826	0.368834		0.361246	-0.366669	-1.2562	-0.353286	0.802033	-0.804744	-0.00271143	0.150405	0.940859
ARL1	30	-1.13104	-0.482229	1.00396	0.0159208	-0.806635	0.509941	-1.31658	0.0778785		-0.480551	-0.239	0.40737	-0.368926	-0.378998	0.0192224	-0.359775	0.224794	0.937578
TUBA3C	442	-0.744684	-1.34543	-0.727685	-1.40668	-1.04506	-1.06718	0.0221244	0.482754		2.05487	-1.17719	0.19683	-1.2359	0.958371	-0.519533	0.438838	0.321019	0.936247
XPOT	12	-0.142352	0.985656	1.15534	1.08407	0.421652	1.11971	-0.698055	0.171083		1.06002	1.37822	1.39682	0.581833	0.229791	0.989329	1.21912	0.325903	0.927846
BCCIP	32	-0.178766	-0.505589	-0.309376	-0.39998	-0.342178	-0.354678	0.0125006	0.473972		0.0748858	-0.328095	-0.497097	-1.63101	0.937448	-1.06405	-0.126605	0.129775	0.924948
GLB1	40	-1.28839	-0.669846	0.70377	0.139399	-0.97912	0.421584	-1.4007	0.0394542		0.591922	-0.357194	1.12368	0.0740177	-0.481484	0.598848	0.117364	0.283206	0.91922
SFXN3	10	-0.727755	-0.989114	-0.332001	-1.29632	-0.858434	-0.814159	-0.0442755	0.468726		0.821601	-1.70454	-0.398306	-2.22805	0.871709	-1.31318	-0.441468	0.31622	0.915984
MYL12B	36	0.0367505	-1.03998	2.72446	-0.567186	-0.501612	1.07864	-1.58025	0.228899		-1.09222	-0.321423	0.0232921	-0.107498	-0.664718	-0.0421029	-0.706821	0.115575	0.915532
PPIF	36	-0.133304	-0.414344	1.06649	-0.437306	-0.273824	0.31459	-0.588414	0.261085		0.397786	-0.742381	-0.542149	-0.453226	0.32539	-0.497688	-0.172297	0.313354	0.913805
TLN1	1224	-1.42192	-0.847269	0.0300673	-1.19532	-1.13459	-0.582625	-0.551967	0.250194		0.809974	-0.910728	0.184083	-0.986078	0.350621	-0.400997	-0.0503767	0.384101	0.902588
ATP5F1B	396	-2.90931	-0.878056	-0.539315	-1.05651	-1.89368	-0.797914	-1.09577	0.202756		1.43131	-0.878184	1.962	-1.00093	-0.203976	0.480537	0.276561	0.461719	0.891793
SNX1	56	-0.00022005	-1.05193	0.107829	-1.71404	-0.526074	-0.803106	0.277032	0.408454		0.913677	-0.898178	-1.04541	-1.27575	1.16833	-1.16058	0.00774957	0.164568	0.891299
TXNDC17	10	0.0141293	-1.11422	1.29594	-0.65896	-0.550047	0.318489	-0.868536	0.261007		0.548805	-0.891033	0.532448	-0.919554	0.0224384	-0.193553	-0.171114	0.492242	0.890975
STT3A	24	1.18248	0.551803	1.83775	0.745858	0.867143	1.2918	-0.424661	0.285001		0.297924	1.0437	-0.95401	1.38055	0.457543	0.213268	0.67081	0.372362	0.882204
ARHGAP1	24	-0.976756	-1.36148	-1.33606	-1.01	-1.16912	-1.17303	0.00391228	0.494515		1.56218	-1.55701	0.426598	-2.18097	0.87977	-0.877185	0.00258569	0.353683	0.875858
H2BC12	385	-0.66493	3.95592	1.32516	6.22466	1.6455	3.77491	-2.12942	0.295901		0.164695	6.04073	2.95375	5.76109	-1.25471	4.35742	3.10271	0.368554	0.874707
TXNDC5	98	-1.6023	-1.43902	-1.37018	-1.11543	-1.52066	-1.24281	-0.27785	0.103845		2.2797	-1.07855	1.08524	-1.07496	0.595435	0.00513933	0.600574	0.396827	0.873284
CTSC	60	-0.0410678	0.416833	0.430478	0.959601	0.187883	0.69504	-0.507157	0.142112		1.27801	0.465052	0.705518	0.309743	0.363901	0.507631	0.871531	0.25267	0.871057
RPS2	120	2.16026	0.07122	2.61723	0.413094	1.11574	1.51516	-0.399423	0.408565		-0.133375	0.246891	-1.47213	0.646993	0.469328	-0.41257	0.0567583	0.352698	0.868751
KRT1	224	0.497798	3.19582	1.50979	2.37741	1.84681	1.9436	-0.0967895	0.475879		1.13844	3.32467	0.737037	2.21772	0.754177	1.47738	2.23155	0.312734	0.850967
SQOR	8	-0.420248	-1.13928	0.690352	-0.703206	-0.779762	-0.00642693	-0.773335	0.213976		-0.204677	-0.324264	-0.32505	-0.358104	0.0771065	-0.341577	-0.26447	0.16992	0.850442
PIP4K2A	30	-0.888507	-0.2499	0.269586	-0.619391	-0.569204	-0.174902	-0.394301	0.273033		0.451422	-0.434466	-0.250453	-0.606409	0.436909	-0.428431	0.00847816	0.228338	0.83121
GSTO1	207	-2.8526	-0.503695	-3.88042	-1.28889	-1.67815	-2.58466	0.906508	0.327928		3.50717	-1.2716	0.271339	-1.48722	1.72573	-0.60794	1.11779	0.283897	0.819219
CBR3	30	-1.57014	0.417452	0.595411	0.570512	-0.576343	0.582961	-1.1593	0.181853		-1.05836	0.473467	-0.509269	0.607277	-0.341448	0.049004	-0.292444	0.376571	0.817856
BTF3	12	-1.19092	1.55796	-0.445799	1.20717	0.183523	0.380688	-0.197165	0.456699		-0.206628	0.174471	-1.74123	0.470788	0.619144	-0.635222	-0.0160784	0.318291	0.816308
CCN1	44	0.567131	-1.05129	1.77383	-0.262918	-0.242077	0.755456	-0.997533	0.26165		0.0289933	0.0687805	0.849841	-0.384805	-0.183631	0.232518	0.0488869	0.397134	0.813902
TKT	225	-1.16106	-1.28836	-1.69708	-1.09676	-1.22471	-1.39692	0.172211	0.315559		1.18515	-1.36848	-1.21005	-0.940803	0.983756	-1.07543	-0.0916693	0.261811	0.811545
PSMD8	174	-0.610712	0.181381	1.19224	0.0293661	-0.214665	0.610802	-0.825467	0.180735		0.959752	0.540184	1.11913	0.411286	-0.0152427	0.765211	0.749968	0.486906	0.810224
GBA	72	-1.00001	-0.11996	0.462196	0.357723	-0.559984	0.409959	-0.969944	0.0800269		1.45516	0.167603	1.71098	0.245078	-0.166647	0.978027	0.811379	0.440039	0.803297
RPS4X	114	-0.253329	2.19118	1.13441	2.71282	0.968926	1.92361	-0.954685	0.289554		-1.07336	1.74492	-1.23708	2.22766	-0.159509	0.49529	0.335781	0.474778	0.795176
ARPC4	100	0.991158	-0.883587	1.76364	-1.1961	0.0537851	0.283772	-0.229987	0.453781		-1.59084	-1.07569	-2.83281	-0.959873	0.563079	-1.89634	-1.33326	0.310346	0.793067
MYH9	3190	-0.533513	-0.290976	0.674675	-0.600863	-0.412244	0.036906	-0.449151	0.280276		-0.448054	-0.411499	-1.09431	-0.444721	0.339739	-0.769515	-0.429776	0.202975	0.788889
RO60	18	-1.36972	-0.562985	0.29951	-1.09036	-0.96635	-0.395425	-0.570926	0.275527		0.744724	-0.931222	-0.0922916	-0.521217	0.213505	-0.306755	-0.0932492	0.414031	0.784431
SARS1	51	-0.27922	-1.172	-0.862602	-1.37239	-0.725609	-1.1175	0.391886	0.26274		1.07776	-1.08328	-1.05803	-1.29658	1.17454	-1.17731	-0.00276079	0.196453	0.782658
HSPA8	1440	-0.464492	-1.36265	0.346132	-1.33761	-0.913571	-0.495741	-0.41783	0.352106		-0.411942	-1.35425	-1.43977	-1.05035	0.361963	-1.24506	-0.883095	0.27566	0.779793
SEPTIN9	36	0.868478	-0.220633	0.483941	0.734922	0.323923	0.609431	-0.285509	0.330114		-0.532183	0.712642	-0.540874	-0.265297	0.493315	-0.403086	0.0902295	0.259986	0.778824
COTL1	60	-0.462747	-0.640149	-1.02155	-1.41925	-0.551448	-1.2204	0.668953	0.0458083		2.09783	-1.54237	-0.917242	-1.41696	1.44483	-1.1671	0.277729	0.256998	0.775876
MAGED2	40	-0.628228	0.224695	-0.902777	-0.537597	-0.201766	-0.720187	0.51842	0.190002		0.797137	0.286746	-1.83693	0.344451	1.28818	-0.74624	0.541941	0.184545	0.769762
UBA2	45	-0.753747	-0.626685	-0.130693	-1.08433	-0.690216	-0.607509	-0.0827068	0.439655		0.981358	-0.494131	0.474818	-1.35611	0.684258	-0.440645	0.243614	0.309719	0.766965
AKR7A2	20	-0.988522	-1.29175	0.547206	-0.726063	-1.14014	-0.0894282	-1.05071	0.124801		1.04293	-0.747595	1.50051	-0.620735	-0.292222	0.439888	0.147666	0.426374	0.758488
COPS4	34	-0.336264	-1.20285	0.902453	-0.688901	-0.769558	0.106776	-0.876334	0.217731		-0.922755	-0.444509	-0.533799	-0.595585	-0.11894	-0.564692	-0.683632	0.335322	0.757394
PPIB	150	-1.23645	-0.30545	-1.30739	-0.754864	-0.77095	-1.03112	0.260175	0.339105		0.229799	-1.23519	-1.77868	-1.24882	1.01105	-1.51375	-0.502696	0.161907	0.750875
PLS3	80	-0.680859	-0.888313	-0.44487	-0.398859	-0.784586	-0.421864	-0.362722	0.0380661		1.35643	-0.419876	0.691863	-0.51221	0.378449	0.0898265	0.468276	0.379004	0.741171
GSTT2	10	-0.9485	-0.858372	0.280195	-0.785377	-0.903436	-0.252591	-0.650845	0.173824		0.0558448	-0.757141	0.242361	-1.10899	0.0826656	-0.433314	-0.350648	0.463036	0.733511
SNX6	48	0.577059	-0.547364	0.0785818	-0.599403	0.0148476	-0.260411	0.275258	0.357877		0.8733	-0.558293	-0.700485	-0.997375	1.00643	-0.84893	0.157503	0.151225	0.731175
TPI1	252	-3.11257	-0.833069	-3.80885	-1.90531	-1.97282	-2.85708	0.88426	0.305959		4.5382	-1.85662	0.802546	-1.34535	1.61219	-0.2714	1.34079	0.339906	0.727931
CYB5B	16	-0.787486	-0.0753864	-1.25225	-0.0399444	-0.431436	-0.646099	0.214663	0.394472		1.76241	0.174569	-0.0929278	0.152347	0.93878	0.0297096	0.96849	0.181505	0.724117
ITGB1	855	-2.60012	-1.12958	-0.579675	-1.34432	-1.86485	-0.961996	-0.90285	0.194866		0.279429	-1.29611	0.579089	-1.2307	-0.182535	-0.325805	-0.508339	0.446518	0.720316
PPP3CB	72	-0.300575	0.0166945	0.258238	0.46145	-0.14194	0.359844	-0.501784	0.0583849		-0.845783	0.390486	-1.1254	0.240312	0.214897	-0.442546	-0.227649	0.418612	0.716682
SCFD2	4	-0.156322	-0.450492	1.50331	-0.347838	-0.303407	0.577735	-0.881141	0.223182		-0.109266	-0.450819	0.472829	-0.7011	-0.165907	-0.114135	-0.280043	0.405765	0.715234
ECHS1	18	-1.09025	-0.852231	-1.32558	-1.09608	-0.971243	-1.21083	0.239586	0.142155		0.860466	-1.02051	-0.915709	-1.15151	0.953589	-1.03361	-0.0800221	0.210163	0.714003
ATP5F1A	390	-1.18704	-0.901812	-1.01594	-0.844684	-1.04443	-0.930312	-0.114116	0.281778		1.94136	-0.894768	0.887711	-1.02007	0.589476	-0.0661789	0.523297	0.381526	0.703592
UCHL1	176	-1.17101	-0.832853	-3.40775	-1.32394	-1.00193	-2.36585	1.36391	0.162736		1.94819	-0.848926	-1.71217	-1.32063	2.06604	-1.5164	0.549634	0.140504	0.702123
LAMB1	60	0.56944	-1.2847	1.70302	-0.997826	-0.357632	0.352595	-0.710227	0.353437		0.158231	-1.01054	0.659894	-1.48219	-0.015004	-0.411149	-0.426153	0.495652	0.695223
MYDGF	28	1.38054	-0.0870476	0.777385	-0.0779739	0.646748	0.349705	0.297042	0.379966		0.738559	0.0865337	-0.799695	-0.355414	0.9901	-0.577554	0.412546	0.0643959	0.693058
EPRS1	46	-0.674767	-0.0352846	-0.00961117	-0.745328	-0.355026	-0.377469	0.0224435	0.483728		0.198968	0.465589	-0.763271	-0.00311681	0.715472	-0.383194	0.332278	0.10883	0.693029
NCEH1	35	-0.585318	-1.12882	0.0432912	-0.751727	-0.857067	-0.354218	-0.502849	0.202987		-0.319759	-0.847199	-1.28923	-0.256808	0.189539	-0.773018	-0.583479	0.387368	0.692388
TNPO1	45	-1.50557	-1.38625	0.173933	-0.600814	-1.44591	-0.21344	-1.23247	0.0439943		-1.06869	-1.03695	-0.0941336	-0.923196	-0.544152	-0.508665	-1.05282	0.159979	0.688318
KIF5C	63	-0.868694	-1.42688	0.0829062	-1.9575	-1.14779	-0.937298	-0.21049	0.430326		1.01015	-1.34085	0.108784	-1.39105	0.47578	-0.641131	-0.165351	0.382725	0.68627
TFRC	245	-1.13816	-1.23786	1.0205	-1.30805	-1.18801	-0.143778	-1.04423	0.232388		-0.394967	-1.39943	0.0671662	-1.14022	-0.360669	-0.536527	-0.897197	0.34556	0.683561
ITGA2	112	0.0108012	-0.41789	1.67054	-0.0756877	-0.203545	0.797427	-1.00097	0.19071		-0.0654093	-0.716681	0.196701	-0.332731	-0.323031	-0.0680146	-0.391045	0.260967	0.677941
PRPS2	42	-0.548522	0.386631	-0.797593	0.305532	-0.0809457	-0.24603	0.165085	0.420313		1.10499	0.871329	-0.104785	0.423839	0.828633	0.159527	0.98816	0.0515732	0.663548
GLOD4	9	-1.58931	-0.919967	0.0772097	0.487497	-1.25464	0.282353	-1.53699	0.0297339		-0.764527	-0.498332	0.366357	0.120931	-0.875074	0.243644	-0.63143	0.0201168	0.661917
USP5	63	-0.703911	-0.790325	0.80132	-1.05033	-0.747118	-0.124505	-0.622613	0.285468		0.883573	-1.30487	0.619774	-1.11091	0.0349195	-0.24557	-0.21065	0.491152	0.657533
CKAP5	62	0.86934	-0.586059	1.55002	0.0135359	0.14164	0.781777	-0.640136	0.303356		-0.484597	-0.37687	-0.102426	-0.78504	0.0129995	-0.443733	-0.430734	0.486703	0.653136
NAE1	30	-0.894089	-0.825846	-0.40333	-0.568783	-0.859967	-0.486057	-0.373911	0.0263919		1.16056	-0.519996	0.943543	-0.853491	0.275256	0.0450259	0.320282	0.421865	0.649167
EIF5A	70	-0.856192	-0.721865	0.566628	-0.441708	-0.789029	0.0624601	-0.851489	0.118044		-1.08326	-0.58113	-0.782325	-0.468039	-0.207012	-0.625182	-0.832194	0.278471	0.644477
TUBB8B	198	0.367113	-0.638232	-0.243646	-1.06621	-0.13556	-0.654927	0.519367	0.253896		1.44142	-1.12826	-0.476306	-1.52812	1.15879	-1.00221	0.156582	0.245859	0.639428
ANXA5	209	-1.94123	-1.55813	-1.11568	-1.99422	-1.74968	-1.55495	-0.194736	0.361917		1.90344	-1.87909	0.809961	-1.6695	0.441945	-0.429768	0.0121769	0.431555	0.63668
TMEM43	4	-0.486398	0.175962	-1.07479	0.47182	-0.155218	-0.301487	0.146269	0.438986		0.466677	0.971146	-0.11458	-0.0115171	0.78196	-0.0630487	0.718912	0.0467235	0.635691
TWF1	60	-0.696879	-0.225847	-0.264129	-0.500885	-0.461363	-0.382507	-0.0788555	0.396522		-0.387025	-0.277647	-1.40127	-0.371003	0.5538	-0.886136	-0.332336	0.198487	0.632655
TP53I3	14	0.933284	0.214901	0.363129	0.118645	0.574093	0.240887	0.333206	0.236231		1.66166	0.210631	0.026697	-0.0835144	0.964556	-0.0284087	0.936147	0.158052	0.63135
DDX23	72	0.603731	2.58798	1.84076	2.50692	1.59586	2.17384	-0.577982	0.318118		0.907023	2.30254	0.564493	2.54274	0.0511653	1.55362	1.60478	0.485062	0.629148
PGAM2	30	-2.18584	-0.213255	-1.52323	-0.804227	-1.19955	-1.16373	-0.0358174	0.48794		1.26514	0.595959	0.944236	-0.266936	0.591898	0.33865	0.930548	0.241202	0.627715
PSMA4	291	-1.00513	-0.904357	-1.08342	-1.22183	-0.954743	-1.15263	0.197883	0.0734902		0.210304	-0.335991	-1.41514	-0.349541	0.819496	-0.88234	-0.0628435	0.152274	0.621613
RAN	315	-1.56137	-1.05779	-2.86865	-1.08119	-1.30958	-1.97492	0.66534	0.274011		3.13397	-1.65946	0.547492	-1.6411	1.28406	-0.546802	0.737257	0.337094	0.618719
PRMT1	175	-0.22257	-0.0594683	1.68644	0.0503216	-0.141019	0.868382	-1.0094	0.172206		-1.84423	0.0675379	-1.01978	0.031111	-0.394011	-0.494333	-0.888344	0.376262	0.61539
ANXA1	1440	-0.307224	-0.306091	-1.2582	-0.69534	-0.306657	-0.976769	0.670112	0.0701074		2.0259	-0.469343	-0.239571	-0.773859	1.28499	-0.506715	0.778277	0.209958	0.614881
KTN1	26	-1.05294	-0.826307	0.945569	-0.615838	-0.939624	0.164865	-1.10449	0.148229		-0.167123	-0.253406	0.733039	-0.17294	-0.490314	0.28005	-0.210265	0.196974	0.614175
CNN2	30	-1.05619	-0.19868	-0.990812	-0.958919	-0.627435	-0.974865	0.34743	0.251551		2.57757	-0.350108	1.24675	-0.939972	0.960341	0.15339	1.11373	0.32581	0.612911
NCAPD2	22	1.24263	-0.0650641	1.34656	-0.116106	0.588784	0.615228	-0.0264439	0.490471		-0.183331	0.379715	-0.536476	-0.436946	0.584902	-0.486711	0.0981918	0.0886978	0.611346
PSMC6	285	-0.535492	-0.435163	-0.192877	-0.0233962	-0.485328	-0.108137	-0.377191	0.0309498		0.414682	0.411872	0.0564681	0.320058	0.225014	0.188263	0.413277	0.114953	0.602205
YWHAE	378	-0.116759	-0.395751	-0.764418	-0.801171	-0.256255	-0.782795	0.52654	0.0322835		0.998316	-0.937319	-1.27825	-0.917362	1.1283	-1.0978	0.0304986	0.185196	0.601763
HNRNPD	148	0.531391	2.5902	-1.15226	1.62496	1.5608	0.236351	1.32445	0.261815		2.3584	2.36861	-1.71862	2.59481	1.9254	0.438097	2.3635	0.233098	0.600958
HEXB	132	1.942	-0.693839	2.15983	-1.35091	0.62408	0.404459	0.219622	0.464714		1.82939	-0.804673	0.586015	-1.1955	0.817099	-0.304741	0.512358	0.329232	0.597478
MAT2A	52	0.640946	-1.38578	0.822492	-1.05208	-0.372417	-0.114792	-0.257625	0.434582		0.253691	-1.15857	-0.707215	-0.872126	0.33723	-0.78967	-0.45244	0.340997	0.594855
LMAN1	54	0.620462	-1.30407	-1.87889	-1.40671	-0.341805	-1.6428	1.30099	0.159793		1.59576	-1.1379	-2.2516	-1.08191	1.89569	-1.66676	0.228931	0.165183	0.594692
P4HA1	32	0.0771125	0.120736	0.230956	0.282874	0.0989244	0.256915	-0.157991	0.0215509		-0.62423	0.437498	-1.3087	0.257369	0.432298	-0.525664	-0.0933663	0.346265	0.590289
ACTR2	88	0.891154	-0.172325	0.569453	-0.288941	0.359415	0.140256	0.219159	0.389418		-1.17431	0.081954	-2.29456	-0.414581	0.808394	-1.35457	-0.546178	0.274391	0.589236
APRT	57	0.185884	-0.508374	0.704761	-0.680554	-0.161245	0.0121033	-0.173348	0.421867		1.90174	-0.701997	1.29103	-0.909486	0.409104	0.19077	0.599874	0.41634	0.582452
WDR1	216	-1.83047	-1.2224	-1.11441	-1.43457	-1.52643	-1.27449	-0.251942	0.269858		0.875802	-1.0752	0.260409	-1.11809	0.329141	-0.428843	-0.0997013	0.404372	0.581083
POLDIP2	14	-0.61198	-0.105307	0.271242	-0.608873	-0.358644	-0.168816	-0.189828	0.372215		-0.0533336	0.466346	-0.12986	-0.232305	0.387588	-0.181082	0.206506	0.140446	0.577416
PAPSS2	21	0.389133	-1.05237	-0.297372	-0.769935	-0.33162	-0.533654	0.202034	0.407454		0.503148	-0.333341	-0.92838	-0.450071	0.774129	-0.689226	0.0849039	0.124673	0.572095
GYS1	20	0.811917	-0.662839	1.78305	-0.755572	0.074539	0.513737	-0.439198	0.39651		0.577901	-0.0629441	0.486944	-0.213138	0.120576	0.136903	0.257479	0.411583	0.559774
RAB18	69	0.587897	-1.20193	1.21989	-0.743726	-0.307019	0.238081	-0.5451	0.360675		-0.707468	-0.557771	-1.06028	-0.228052	0.0115464	-0.644166	-0.63262	0.490346	0.556647
SLC25A5	180	-2.04124	-1.54353	-0.832217	-1.39448	-1.79238	-1.11335	-0.679032	0.106122		-0.0798849	-1.51971	-0.151978	-1.20047	-0.123574	-0.676224	-0.799798	0.451176	0.555458
G6PD	198	-0.30808	-1.36653	-0.46403	-1.81148	-0.837307	-1.13775	0.300448	0.379657		1.19564	-1.6687	-0.0820722	-2.09817	0.853592	-1.09012	-0.23653	0.337086	0.553145
AHCY	153	-0.55504	-0.361153	-1.58079	-0.442636	-0.458097	-1.01171	0.553617	0.219375		1.5352	-0.740449	-0.582448	-0.823232	1.10021	-0.70284	0.397374	0.218862	0.546596
UQCRC2	60	-0.557716	-0.0321766	-0.543007	0.0746758	-0.294946	-0.234166	-0.0607805	0.447301		-0.0383512	0.0291043	-1.04366	0.0643691	0.485021	-0.489644	-0.00462344	0.237174	0.545801
HLA-B	102	-0.243847	-0.561736	-0.581086	-0.442838	-0.402791	-0.511962	0.109171	0.296574		-0.188069	-0.266514	-1.02703	-0.736225	0.654336	-0.881627	-0.227291	0.0245517	0.545165
HSPD1	800	-1.90564	-0.710137	-1.39347	-1.0165	-1.30789	-1.20498	-0.102902	0.442341		1.00827	-0.835223	0.321699	-1.02815	0.439748	-0.353224	0.0865244	0.368686	0.54265
POTEF	35	-2.084	-0.57133	-1.8294	-1.09161	-1.32766	-1.46051	0.132841	0.444532		0.225853	-0.396994	-0.759144	-0.756116	0.67206	-0.75763	-0.0855705	0.0818007	0.539219
YWHAZ	490	-2.04096	-0.362789	-0.627785	-0.795798	-1.20188	-0.711791	-0.490085	0.309949		1.19854	-0.684169	1.16453	-0.743727	0.0467854	0.210402	0.257187	0.487663	0.53687
IARS1	45	-0.680809	0.208661	0.458475	0.837659	-0.236074	0.648067	-0.884141	0.104469		-0.235913	0.271579	0.394093	0.341105	-0.349766	0.367599	0.0178329	0.15198	0.534375
STMN1	64	0.045337	-0.505569	1.1221	-0.383762	-0.230116	0.36917	-0.599286	0.266353		0.0913986	-0.427931	0.158983	-0.364835	-0.0653402	-0.102926	-0.168266	0.437849	0.533946
RASA1	60	0.872855	-0.523974	2.06872	0.245954	0.174441	1.15734	-0.982895	0.241088		0.257013	-0.168359	0.72843	0.269807	-0.454792	0.499119	0.0443271	0.141562	0.528103
ERAP1	57	0.524698	-0.357903	0.0766329	0.0582622	0.0833979	0.0674476	0.0159504	0.487228		0.812281	-0.46363	-0.454956	-0.284189	0.543898	-0.369573	0.174326	0.243533	0.527948
HMGB1	132	1.09583	-0.128502	-1.09486	-0.185479	0.483664	-0.640171	1.12383	0.139232		0.293083	-0.131362	-2.16995	-0.963283	1.64747	-1.56661	0.0808603	0.0617096	0.52364
EEF2	1118	0.980399	-0.740933	0.1758	-1.00678	0.119733	-0.415491	0.535223	0.329626		0.770874	-0.43306	-1.14521	-0.623421	1.05322	-0.884316	0.168907	0.124818	0.518
SUMF2	12	0.145197	0.438194	0.146656	1.11247	0.291696	0.629563	-0.337867	0.286053		0.646789	0.837983	0.212782	0.917627	0.177182	0.565204	0.742386	0.337734	0.515049
RPS13	190	0.8833	1.54208	3.32012	1.63136	1.21269	2.47574	-1.26305	0.149058		-2.74159	1.7808	-1.22987	1.76564	-0.748275	0.267882	-0.480393	0.404264	0.514774
RPL15	62	1.01833	0.123055	0.455697	0.918227	0.570691	0.686962	-0.116271	0.419477		1.0951	0.471298	0.0858888	0.6926	0.393955	0.389244	0.7832	0.230399	0.510226
EIF4A3	280	0.0418275	0.0925244	0.814631	2.01833	0.0671759	1.41648	-1.3493	0.0772137		-1.92615	1.79139	-0.382434	1.92817	-0.84025	0.772871	-0.0673797	0.369002	0.509053
ANXA2	640	-1.28203	-0.952303	0.0879415	-0.802661	-1.11716	-0.35736	-0.759805	0.125352		0.102866	-0.827373	0.82061	-1.04279	-0.251165	-0.111088	-0.362253	0.415939	0.50864
ACLY	300	-1.17762	-1.34378	-1.09852	-1.28115	-1.2607	-1.18983	-0.0708676	0.311946		-0.217159	-0.938984	-0.896123	-1.13371	0.436846	-1.01492	-0.578072	0.184594	0.507714
PDAP1	24	0.785475	0.385478	0.958139	0.505842	0.585476	0.731991	-0.146515	0.337707		-0.0465097	0.329198	-0.742417	0.303446	0.36083	-0.219485	0.141344	0.291354	0.507344
ARF4	87	-0.761211	-1.00682	-0.391339	-1.0559	-0.884018	-0.723618	-0.1604	0.347538		0.313613	-1.53828	-0.749633	-1.15135	0.338157	-0.950492	-0.612335	0.377652	0.498557
RPL12	96	0.236811	0.822581	0.335574	0.614049	0.529696	0.474812	0.0548847	0.440588		-0.681855	1.06795	-1.25182	0.532937	0.552488	-0.359442	0.193046	0.350817	0.497604
IMPDH2	200	0.032315	-0.602517	-1.23454	-0.554233	-0.285101	-0.894386	0.609285	0.160278		0.889811	-0.515976	-1.00713	-0.829384	1.10518	-0.918258	0.186918	0.129572	0.495891
TSTA3	16	-0.836359	-0.299963	0.79206	-0.74145	-0.568161	0.0253047	-0.593466	0.270511		0.221457	0.0169294	1.27556	-0.837788	-0.0996918	0.218885	0.119193	0.466872	0.493774
HTRA1	30	-0.278718	-0.790309	-0.794089	-0.800109	-0.534514	-0.797099	0.262585	0.206298		-0.884298	-0.37557	-1.82483	-0.944805	0.754883	-1.38482	-0.629934	0.13789	0.492298
NACA	10	0.388467	-0.842381	0.461184	-0.876586	-0.226957	-0.207701	-0.019256	0.492511		1.37814	-0.448913	0.412889	-0.425282	0.47081	-0.00619609	0.464614	0.342783	0.490066
STAT3	255	0.547088	0.908995	1.63722	1.48547	0.728042	1.56134	-0.833302	0.0256118		-0.145484	1.29836	0.938946	0.901119	-0.343597	0.920033	0.576436	0.340566	0.489705
PSMC2	1456	-0.83558	-0.580103	-0.861122	-0.653573	-0.707841	-0.757347	0.0495061	0.395977		0.752878	-0.358784	-0.60719	-0.0769945	0.53914	-0.342092	0.197047	0.236817	0.489633
API5	16	0.862234	0.968723	1.5215	1.86269	0.915479	1.6921	-0.776618	0.0245429		-1.24677	1.03406	-0.739258	1.10299	-0.288216	0.181866	-0.106351	0.431151	0.488402
GDI1	72	-1.19785	0.159595	-1.57152	-0.355246	-0.519129	-0.963384	0.444255	0.337056		1.98308	-0.169328	0.0163439	-0.0648818	0.931144	-0.0242689	0.906875	0.239197	0.486889
TUBB4A	754	0.0152898	-1.02683	-0.699445	-1.42502	-0.505771	-1.06223	0.55646	0.236613		1.80683	-1.0246	-0.215036	-1.08421	1.04074	-0.649622	0.391114	0.277493	0.484277
THOP1	36	-0.258795	-0.428495	0.43198	-0.580185	-0.343645	-0.0741028	-0.269542	0.325908		1.43826	-0.628913	1.29806	-0.91697	0.214129	0.190545	0.404674	0.450273	0.483672
RPS7	300	0.243985	1.29112	0.780571	0.850759	0.767553	0.815665	-0.0481118	0.467652		0.0821905	1.39406	-0.596941	1.2042	0.434496	0.303629	0.738125	0.36708	0.482608
RNPEP	18	0.988916	-0.55813	1.08892	-0.672229	0.215393	0.208347	0.0070459	0.497875		0.608277	-0.595159	-0.518582	-0.43597	0.483835	-0.477276	0.00655859	0.253304	0.476789
PSMA7	485	-1.1659	-0.777446	-0.45856	-1.02232	-0.971671	-0.740438	-0.231233	0.284496		-0.455861	-0.165124	-0.58314	-0.527748	0.244951	-0.555444	-0.310492	0.119852	0.476184
APMAP	16	-1.56018	-1.09679	-1.07097	-0.892474	-1.32848	-0.981721	-0.346764	0.148668		0.649884	-0.943235	0.71488	-1.26619	0.128979	-0.275655	-0.146676	0.464216	0.475743
HNRNPAB	20	-0.426216	4.25345	0.0128527	3.69303	1.91362	1.85294	0.0606726	0.492794		1.42798	3.9203	0.388675	3.8954	0.532102	2.14204	2.67414	0.413852	0.47143
ARPC2	56	-0.720861	-0.0202388	-0.986309	-0.526913	-0.37055	-0.756611	0.386061	0.227014		0.0324855	0.320108	-1.31549	-0.040733	0.854406	-0.67811	0.176297	0.160551	0.468345
GDI2	138	-0.820464	-1.01195	0.619856	-1.00531	-0.916206	-0.192725	-0.723481	0.234925		-0.504818	-1.18315	-0.283825	-0.88954	-0.257301	-0.586682	-0.843983	0.314254	0.46618
GFPT1	42	-1.31897	-1.05463	-0.340951	-1.08895	-1.1868	-0.714951	-0.471847	0.178153		0.424033	-1.4579	0.147579	-1.16834	-0.00655657	-0.510379	-0.516936	0.497981	0.46529
HSPB1	238	-1.69291	-0.242932	-0.813595	-0.938301	-0.96792	-0.875948	-0.0919724	0.45549		1.45509	0.654899	1.20844	0.159162	0.371196	0.683799	1.055	0.315179	0.463168
RNH1	20	0.0601098	-0.707172	-0.688465	-0.683197	-0.323531	-0.685831	0.3623	0.222336		0.896129	-0.70841	-0.295481	-1.16087	0.822035	-0.728176	0.0938595	0.231164	0.459735
HGS	62	-0.403187	0.036649	0.45557	0.351499	-0.183269	0.403534	-0.586804	0.0609025		-0.787877	0.669554	0.216214	-0.0803718	-0.127083	0.0679209	-0.0591617	0.440018	0.459721
MTAP	22	0.510921	-0.196964	-0.253992	-0.548883	0.156979	-0.401437	0.558416	0.141291		0.321008	-0.64282	-1.42063	-0.935287	1.01705	-1.17796	-0.160906	0.100051	0.458637
ALDOA	416	-1.65645	-0.438105	-2.67196	-1.50028	-1.04728	-2.08612	1.03884	0.172		2.90339	-1.24846	0.126834	-1.44154	1.48482	-0.657351	0.827466	0.286162	0.445973
LRRC47	3	0.867258	-0.403879	1.12912	-0.184797	0.231689	0.472161	-0.240472	0.408558		0.257876	-0.313835	0.265447	-0.714562	0.196578	-0.224558	-0.0279797	0.381006	0.43705
IARS2	30	1.02448	-0.553331	1.92973	-0.397021	0.235574	0.766355	-0.530781	0.371014		1.02539	-0.681905	0.950477	-0.417401	-0.094796	0.266538	0.171742	0.469417	0.435985
TOMM70	18	-0.458048	-0.572867	-1.58187	-0.68989	-0.515457	-1.13588	0.62042	0.150837		0.254915	-0.556825	-1.07806	-1.33115	1.05365	-1.20461	-0.150955	0.0657279	0.433233
PSMD11	564	-0.726079	-1.02722	0.72301	-0.5556	-0.876649	0.0837051	-0.960354	0.140601		-0.984179	0.104756	0.173493	0.00305697	-0.527987	0.0882749	-0.439712	0.219566	0.432367
TUBA1B	294	-0.253159	-0.676053	-0.847042	-0.871329	-0.464606	-0.859185	0.39458	0.101745		1.38871	-0.500271	-0.0604317	-0.697625	0.823249	-0.379029	0.444221	0.247848	0.428669
HSPA1A	1120	-0.848665	-0.406393	-0.580333	-0.289969	-0.627529	-0.435151	-0.192378	0.271346		0.935259	0.10964	0.542706	0.0296943	0.236249	0.2862	0.52245	0.337471	0.428627
CNP	58	-0.64005	-1.00497	-1.67667	-0.854799	-0.822508	-1.26573	0.443225	0.214082		0.880217	-0.111226	0.154715	-1.11194	0.86311	-0.478614	0.384496	0.197751	0.419885
RHOT2	26	-0.54094	-0.719585	0.295868	-0.222602	-0.630263	0.0366328	-0.666895	0.0677566		-0.882118	-0.0303139	0.681248	-1.09894	-0.247368	-0.208848	-0.456216	0.412728	0.419527
SERPINB6	34	-1.34953	-0.359578	0.151152	-0.268519	-0.854556	-0.0586838	-0.795872	0.138461		0.660037	-1.06713	0.921759	-0.575362	-0.376745	0.173198	-0.203547	0.386493	0.419127
GET3	36	-0.566723	-1.15805	0.462737	-1.08123	-0.862386	-0.309248	-0.553139	0.286158		-0.117237	-0.798917	0.242863	-0.880794	-0.139112	-0.318965	-0.458077	0.425979	0.414027
C1QBP	74	-0.0392474	-0.627399	-1.11638	-0.980414	-0.333323	-1.0484	0.715074	0.0706746		1.71789	-1.32757	-0.476619	-1.38693	1.12694	-0.931775	0.195162	0.275895	0.411863
STAT1	272	-1.241	-1.50049	-0.246248	-1.33677	-1.37075	-0.791509	-0.579237	0.204993		-0.92482	-1.01519	-0.161704	-1.43387	-0.17222	-0.797784	-0.970004	0.40621	0.407017
RPS19	230	-0.438754	2.14542	0.954192	2.01291	0.853335	1.48355	-0.630217	0.347981		-1.99506	1.83045	-1.76069	2.0428	-0.223359	0.141053	-0.0823063	0.470773	0.406858
NPM1	376	0.941731	4.50394	0.903138	6.79794	2.72284	3.85054	-1.1277	0.387209		0.191839	5.18503	1.85592	4.96532	-0.722185	3.41062	2.68844	0.414465	0.405519
CRTAP	18	-0.551735	0.544967	-0.245737	0.621752	-0.00338404	0.188007	-0.191391	0.40498		-0.506137	0.805907	-0.633792	0.514062	0.20975	-0.0598648	0.149885	0.416127	0.401141
ACSL4	56	-1.02729	-0.870277	-0.625154	-0.669778	-0.948781	-0.647466	-0.301315	0.0330829		0.689375	-0.903409	-0.317683	-0.0921821	0.097916	-0.204933	-0.107017	0.457119	0.399231
TUFM	162	-1.51934	-0.177884	-0.716163	-0.164156	-0.848612	-0.44016	-0.408452	0.315022		-0.478402	0.0751281	-0.261941	-0.114558	-0.0133874	-0.188249	-0.201637	0.483483	0.395064
NDUFS1	48	-0.65618	-0.284467	0.75953	-0.544023	-0.470323	0.107754	-0.578077	0.241774		0.965278	-0.0358464	1.06239	0.235072	-0.184015	0.648731	0.464716	0.401764	0.394062
ACAA2	12	0.184591	-0.261904	-0.370676	0.219907	-0.0386564	-0.0753845	0.0367281	0.465008		-0.150259	0.530469	-0.906056	0.426335	0.429965	-0.23986	0.190105	0.311751	0.393237
CDC42	376	-0.588994	-1.01376	0.516242	-1.41475	-0.801374	-0.449252	-0.352122	0.377881		1.68893	-0.450749	1.95774	-0.799526	0.0399824	0.579107	0.619089	0.4919	0.392105
KPNB1	294	-1.32647	-0.782227	-0.444922	-0.666533	-1.05435	-0.555727	-0.498619	0.115889		0.443219	-0.227701	0.674284	-0.241454	-0.108656	0.216415	0.107759	0.432932	0.389964
RANBP1	42	-0.992034	-0.996607	-0.594517	-1.51741	-0.994321	-1.05596	0.0616437	0.45298		0.935958	-1.23843	0.279599	-1.47966	0.448792	-0.600028	-0.151237	0.389353	0.387148
MSH2	93	-0.919844	0.287996	0.260572	0.509253	-0.315924	0.384913	-0.700837	0.186768		0.00939936	-0.0310419	0.107081	0.502863	-0.315794	0.304972	-0.0108213	0.126655	0.385043
ATP1B3	120	-0.882355	-0.218465	-0.0909585	-0.752839	-0.55041	-0.421899	-0.128511	0.404839		0.709224	-0.489923	0.497969	-0.79153	0.256431	-0.146781	0.109651	0.399144	0.384942
CBX3	88	0.62474	1.63411	1.53004	1.89014	1.12943	1.71009	-0.580665	0.195887		-1.70276	2.36638	-0.640918	1.69727	-0.196364	0.528176	0.331812	0.470466	0.384302
SF3A3	32	0.352587	2.76572	2.04226	3.13452	1.55915	2.58839	-1.02924	0.259204		-2.35875	2.85718	-0.967331	2.75933	-0.646786	0.895998	0.249212	0.429371	0.38245
MAP2K2	156	0.152781	-0.257142	-0.679984	-1.04547	-0.0521805	-0.862728	0.810548	0.0490822		1.21669	-0.518704	-0.840891	-0.839336	1.18911	-0.840113	0.348992	0.15205	0.378558
ESYT1	108	-0.330595	-1.04217	-0.708203	-1.03467	-0.686381	-0.871436	0.185055	0.34148		0.569496	-0.863098	-0.776737	-0.642661	0.562897	-0.709699	-0.146801	0.257947	0.377842
EHD4	48	0.0683025	1.36287	1.27076	1.36921	0.715587	1.31998	-0.604397	0.225058		0.177089	0.395617	0.588691	0.439264	-0.227624	0.513977	0.286353	0.113817	0.376773
RPS15A	64	0.565251	0.310202	0.790988	0.800025	0.437727	0.795507	-0.35778	0.0535726		-2.23583	1.10645	-2.02171	0.855057	0.0186357	-0.583326	-0.56469	0.497012	0.376416
OTUB1	70	-0.606876	-0.131752	-0.262371	-0.379947	-0.369314	-0.321159	-0.0481546	0.431096		0.454223	-0.0268086	-0.0669966	-0.15595	0.32518	-0.111473	0.213707	0.15753	0.373335
PI4K2A	48	0.929	-0.0911255	0.615826	-0.149228	0.418937	0.233299	0.185638	0.399172		1.27673	0.223307	0.429614	-0.0427874	0.556608	0.193413	0.750021	0.218331	0.370969
A2M	174	-1.53173	-0.730426	-2.6888	-1.7142	-1.13108	-2.2015	1.07042	0.115915		3.24846	-0.979866	0.883638	-1.48942	1.43719	-0.30289	1.1343	0.306705	0.366761
DLD	110	-0.864589	-1.30113	-0.35418	-0.72619	-1.08286	-0.540185	-0.542673	0.0994885		-0.661518	-0.751421	-0.115042	-0.945375	-0.176261	-0.530209	-0.70647	0.357003	0.366413
PSMD5	340	-0.641836	0.607344	0.203084	0.772095	-0.0172458	0.487589	-0.504835	0.269284		-0.406448	-0.0184726	-0.182869	0.0384542	-0.140253	-0.0722075	-0.21246	0.297076	0.364582
TGM2	46	-0.657998	-0.37256	0.589102	-0.485767	-0.515279	0.0516676	-0.566947	0.207594		-0.17316	-0.293941	0.277279	-0.333223	-0.205578	-0.027972	-0.23355	0.288373	0.361369
UBASH3B	14	-0.623729	-0.652659	0.383996	-1.21911	-0.638194	-0.417559	-0.220635	0.404489		0.242328	-0.705762	-0.400003	-0.344212	0.14039	-0.372107	-0.231717	0.397686	0.361025
PFKP	280	-0.596691	-1.50239	-1.29944	-1.34828	-1.04954	-1.32386	0.274322	0.303371		-0.419641	-1.20977	-1.379	-1.51843	0.63401	-1.44872	-0.814705	0.127398	0.359689
ALDH9A1	45	-0.604795	-0.916373	0.0889816	-0.65165	-0.760584	-0.281334	-0.47925	0.177618		0.327528	-0.80583	-0.0517634	-0.183293	-0.121622	-0.117528	-0.239151	0.425467	0.357628
CAP1	240	0.53866	-0.527783	-1.13752	-0.000745298	0.0054383	-0.569135	0.574573	0.268867		1.00525	-0.200014	-0.612259	-0.438037	0.927764	-0.525148	0.402616	0.133526	0.353191
PSMD12	480	0.281735	-0.406996	-1.50703	-0.152096	-0.0626307	-0.829565	0.766934	0.209569		0.559224	-0.0449221	-1.61663	-0.0992538	1.11509	-0.857942	0.257151	0.152694	0.348159
CLTC	1180	0.720848	-0.765673	1.34726	-0.510765	-0.0224125	0.418248	-0.440661	0.373323		-1.38618	-0.13982	-1.05733	-0.265291	-0.101689	-0.661309	-0.762998	0.451537	0.338972
PGD	81	-0.174586	-1.08454	-0.0726785	-1.65137	-0.629561	-0.862026	0.232465	0.411223		0.602491	-1.44904	-0.531151	-1.4369	0.560747	-0.984024	-0.423277	0.333306	0.328282
TUBB	450	-1.58694	-1.27816	-0.0315557	-1.80249	-1.43255	-0.917021	-0.515529	0.312083		0.846501	-1.83312	0.736549	-1.34707	-0.188049	-0.305262	-0.493312	0.460946	0.327479
PSMC3	600	0.613726	-0.375287	1.67237	-0.346803	0.11922	0.662784	-0.543564	0.338244		0.582895	-0.222056	0.176056	0.617654	-0.216435	0.396855	0.18042	0.341866	0.327129
TPM4	168	-0.00403083	-0.474183	-0.175665	-0.53239	-0.239107	-0.354027	0.11492	0.36725		0.694962	0.0118162	0.0551393	-0.232056	0.441847	-0.0884583	0.353389	0.177686	0.326927
KRT14	40	-0.218693	1.95075	0.889352	1.68339	0.866027	1.28637	-0.420342	0.3754		-0.546444	2.01873	-0.0865291	1.74976	-0.0954722	0.831617	0.736145	0.47862	0.32487
MDH1	84	0.0167753	-0.553531	0.276442	-0.968918	-0.268378	-0.346238	0.0778603	0.459935		1.35783	-0.935177	0.447698	-0.821373	0.398162	-0.186838	0.211324	0.394969	0.320301
PFKL	75	0.448597	-1.11782	0.317144	-0.52195	-0.334613	-0.102403	-0.23221	0.409137		0.465548	-0.884696	0.106018	-0.697092	0.0859629	-0.295537	-0.209574	0.461424	0.318173
CNDP2	35	-0.410508	0.0594487	0.48368	-0.502537	-0.17553	-0.00942831	-0.166101	0.394892		-0.260627	-0.0724907	-0.489765	-0.146758	0.151703	-0.318262	-0.166559	0.259581	0.317804
STXBP3	38	-0.2079	-0.347695	1.12207	0.148379	-0.277797	0.635223	-0.91302	0.102269		-0.69029	0.279557	0.830556	-0.0455378	-0.597876	0.392509	-0.205367	0.22841	0.315144
AHNAK2	48	-1.13125	-0.860827	-0.598419	-0.767804	-0.996039	-0.683111	-0.312927	0.0944325		0.428672	-0.797227	0.551233	-0.920007	0.000109423	-0.184387	-0.184278	0.49996	0.313037
CAST	44	-1.2298	-1.02451	-0.711869	-1.14636	-1.12716	-0.929114	-0.198043	0.248229		-1.68778	-0.915337	-1.78404	-1.04784	0.114385	-1.41594	-1.30156	0.425058	0.312428
CCT7	207	0.567858	-0.205587	2.00584	0.505643	0.181135	1.25574	-1.07461	0.165437		-1.77725	0.822364	0.345576	0.224354	-0.762407	0.284965	-0.477442	0.308622	0.312198
PSMD2	882	0.480568	-0.460041	-0.368908	-0.230863	0.0102636	-0.299885	0.310149	0.290534		-0.830798	0.0301731	-2.03197	0.00302029	0.614163	-1.01448	-0.400312	0.317085	0.304014
GOT2	333	-1.20854	-0.401928	-2.46835	-0.460117	-0.805236	-1.46424	0.659	0.30224		2.04463	-0.686629	-0.0597025	-0.503371	0.960539	-0.281537	0.679002	0.279659	0.301539
PYGL	144	-0.185174	-1.17545	0.794312	-0.641442	-0.680312	0.0764348	-0.756746	0.238504		-1.26584	-0.947879	-0.518703	-0.782855	-0.456082	-0.650779	-1.10686	0.0790345	0.300665
CLIP1	44	-0.544423	-0.358303	0.538472	-0.454172	-0.451363	0.0421503	-0.493513	0.215741		-0.0744258	-0.625537	0.259842	-0.57355	-0.193127	-0.156854	-0.349981	0.368157	0.300386
ME1	57	0.520053	0.765616	-0.306408	0.541687	0.642835	0.11764	0.525195	0.178131		-0.345171	1.25273	-1.29056	0.547723	0.825198	-0.371417	0.453781	0.283954	0.300003
HADHA	84	-1.87378	-0.35439	-0.0121425	-0.521058	-1.11409	-0.2666	-0.847487	0.200519		-0.910575	-0.154022	0.0474026	-0.0156652	-0.548167	0.0158687	-0.532298	0.142768	0.29932
PDIA6	133	-1.82145	-0.64856	-1.19815	-1.36662	-1.235	-1.28238	0.0473807	0.47177		1.19745	-1.0201	0.758655	-1.27111	0.344901	-0.256228	0.0886737	0.419922	0.297521
IDH1	145	-2.81369	-1.38217	-3.3331	-0.364657	-2.09793	-1.84888	-0.24905	0.446866		0.679092	-0.255171	0.476029	-0.148839	0.0483653	0.163595	0.21196	0.469629	0.297415
CD44	160	1.66153	-0.418532	-0.726711	-1.28279	0.621499	-1.00475	1.62625	0.134993		0.036914	-0.59396	-3.41997	-0.976286	1.91961	-2.19813	-0.278523	0.133804	0.293358
LCP1	44	-0.816507	-0.25427	-0.864972	-0.758919	-0.535388	-0.811945	0.276557	0.217836		1.0873	-0.377457	-0.00454762	-0.418711	0.566549	-0.211629	0.35492	0.26711	0.289993
AARS1	105	-0.0178899	-0.56742	-0.467934	0.401781	-0.292655	-0.0330768	-0.259578	0.331963		0.744539	0.262257	0.444977	0.501092	0.0303634	0.473034	0.503398	0.455952	0.289942
PREP	16	-0.192594	-0.246613	0.765557	-0.195925	-0.219604	0.284816	-0.504419	0.202379		0.0641208	-0.351821	-0.0830735	0.224496	-0.214561	0.0707113	-0.14385	0.247024	0.289858
CPOX	26	-0.993447	-0.852087	-0.0597744	-0.777471	-0.922767	-0.418623	-0.504145	0.151008		0.536405	-1.04016	0.401205	-0.472981	-0.21599	-0.0358879	-0.251877	0.416469	0.288155
PSME1	368	-1.39296	-0.399494	-0.912993	-0.881279	-0.896229	-0.897136	0.000907109	0.499355		-0.450373	-0.669007	-0.726529	-0.957061	0.282105	-0.841795	-0.55969	0.108875	0.281198
ANP32E	15	-0.492879	-0.139641	0.242096	-0.562217	-0.31626	-0.160061	-0.156199	0.378065		-0.134609	-0.492547	0.000767727	-0.873547	0.122811	-0.436389	-0.313578	0.409596	0.27901
HNRNPDL	102	-0.525271	3.10739	-0.262109	4.14875	1.29106	1.94332	-0.65226	0.420317		-0.22817	3.66566	0.297426	3.88809	-0.374013	2.09276	1.71874	0.450316	0.278248
PPP1CC	132	-0.178597	0.856556	-2.05445	1.11935	0.33898	-0.46755	0.806529	0.338341		2.31136	1.73102	0.0483099	1.83013	1.08197	0.939219	2.02119	0.183763	0.275443
TALDO1	88	0.43846	-0.610661	0.448723	-1.31245	-0.0861009	-0.431861	0.34576	0.38399		-0.0645364	-1.01981	-1.1597	-1.15392	0.614638	-1.15681	-0.542175	0.163498	0.268878
GCN1	81	-0.670565	-0.286591	0.0437031	-0.632609	-0.478578	-0.294453	-0.184125	0.341253		-1.3975	-0.322914	-1.21487	-0.666173	0.0803131	-0.940521	-0.860208	0.45314	0.264438
CPNE3	96	0.585014	-0.0766247	-1.90033	0.00646454	0.254195	-0.946934	1.20113	0.178042		1.32084	0.144757	-1.51543	0.0538221	1.4636	-0.730803	0.732797	0.137036	0.262472
NAP1L1	72	-0.230221	-0.812154	-0.229109	-0.873961	-0.521187	-0.551535	0.0303474	0.475325		1.07362	-0.733723	0.562116	-0.807742	0.292759	-0.122813	0.169946	0.410202	0.262412
HNRNPR	162	0.184125	4.78696	1.63671	4.52434	2.48554	3.08053	-0.594985	0.423484		0.697331	3.93343	0.974875	4.32376	-0.333939	2.64932	2.31538	0.449554	0.261046
CALM1	186	-0.250397	0.596916	-0.327446	0.147415	0.173259	-0.0900154	0.263275	0.321035		1.24759	-0.00266969	0.0101812	0.188607	0.523064	0.0993941	0.622458	0.247295	0.259789
NME1	216	-0.673135	-0.0991209	0.934838	-1.26215	-0.386128	-0.163655	-0.222473	0.431377		-0.303972	-0.917383	-0.0290442	-1.26395	0.0358186	-0.646496	-0.610677	0.481644	0.258292
GSTP1	118	-0.270754	-0.740536	-0.377171	-1.0757	-0.505645	-0.726435	0.220791	0.326115		0.127788	-0.57049	-1.25104	-0.145893	0.477118	-0.698469	-0.221351	0.270671	0.256327
RPL22	90	1.52657	0.456535	0.839813	0.446713	0.991553	0.643263	0.34829	0.30168		0.343605	0.355294	-0.873914	0.36693	0.602942	-0.253492	0.349449	0.216833	0.254652
CCT6A	180	1.18728	-0.743819	0.786368	-0.713749	0.221731	0.0363099	0.185421	0.446687		0.507472	-0.383204	-0.189588	-0.560887	0.437372	-0.375238	0.0621337	0.230177	0.25195
VIM	396	4.92009	-1.53516	5.90955	-0.893624	1.69246	2.50797	-0.815503	0.438973		-7.15394	0.489347	-6.28256	0.748147	-0.56509	-2.76721	-3.3323	0.461637	0.250412
ACOT9	8	0.0230135	-0.267102	-0.0129895	0.104183	-0.122044	0.0455969	-0.167641	0.198033		-0.21595	0.647103	0.404371	-0.137575	0.082179	0.133398	0.215577	0.443347	0.24982
MLEC	24	-0.648446	0.556902	-1.45327	0.173256	-0.0457718	-0.640005	0.594233	0.308305		0.530712	0.0232208	-1.52259	0.389035	0.843745	-0.566779	0.276966	0.241714	0.249512
RIC8A	18	0.28541	-0.468013	-0.847559	-0.617467	-0.0913013	-0.732513	0.641211	0.122542		1.28195	-0.863598	-0.470035	-0.882729	0.885559	-0.676382	0.209178	0.251352	0.244348
CYB5R3	168	-1.20137	0.165523	-0.285367	0.131542	-0.517923	-0.0769125	-0.441011	0.300002		0.181171	0.190027	0.651092	0.115442	-0.197668	0.383267	0.185599	0.268693	0.243343
PSMC5	520	-0.497144	-0.350744	-0.91547	-0.595286	-0.423944	-0.755378	0.331434	0.100216		0.448827	0.183974	-0.564418	0.0485976	0.574311	-0.25791	0.3164	0.113782	0.242877
FASN	168	1.20679	-0.843603	1.41958	-0.694104	0.181593	0.36274	-0.181147	0.456666		-0.307201	-0.321413	-0.287235	-0.448819	0.0537195	-0.368027	-0.314307	0.287929	0.234866
PRPF19	108	0.199693	3.8774	0.925861	3.5269	2.03855	2.22638	-0.187832	0.470566		1.08138	3.43646	1.383	3.04635	0.0442527	2.21467	2.25892	0.48915	0.232085
DCTD	21	0.501427	-0.563407	2.16473	-0.11019	-0.0309904	1.02727	-1.05826	0.24407		-1.76889	0.129187	-0.409222	0.431329	-0.830903	0.0110535	-0.81985	0.253692	0.227359
FLII	24	-0.780524	-0.141118	0.72725	-0.567246	-0.460821	0.080002	-0.540823	0.265943		-1.121	-0.274794	-0.826061	0.0588399	-0.314287	-0.383611	-0.697897	0.329387	0.226536
PLOD2	84	-0.806456	-0.714932	-0.972679	-0.570822	-0.760694	-0.771751	0.0110563	0.481045		1.70392	-0.492545	1.05114	-0.31029	0.235261	0.370425	0.605686	0.436153	0.224205
RPLP2	100	-0.0705298	1.07609	0.719103	0.891569	0.50278	0.805336	-0.302556	0.326902		-0.0690136	1.13422	0.022184	1.20318	-0.0800801	0.612684	0.532604	0.46649	0.222476
USP14	60	-1.1519	-0.724754	-0.486136	-0.136081	-0.938325	-0.311108	-0.627217	0.0755436		-0.97197	-0.232113	-0.0841111	-0.307917	-0.406028	-0.196014	-0.602042	0.201836	0.221189
PSMB1	202	-0.207347	0.410923	0.209913	0.565066	0.101788	0.38749	-0.285702	0.253493		-0.566584	0.856879	-0.367879	0.796921	-0.0693735	0.214521	0.145148	0.473368	0.216328
ATL3	24	0.314392	-0.687191	0.211291	-0.0685326	-0.1864	0.0713793	-0.257779	0.334592		-0.117662	-0.432274	-0.191419	-0.27361	-0.0424538	-0.232515	-0.274968	0.409216	0.215325
GLO1	34	-1.96558	-1.39158	-1.61648	-1.95524	-1.67858	-1.78586	0.107273	0.389031		0.845678	-1.98406	0.104281	-1.88667	0.322007	-0.891196	-0.569189	0.434755	0.214734
PFKM	110	-1.43545	-0.673893	-1.19861	-0.762676	-1.05467	-0.980642	-0.0740314	0.440764		1.26417	-0.586839	0.0219794	0.37682	0.139267	0.1994	0.338667	0.448033	0.213298
SLC2A1	136	-0.404487	-0.927041	-1.95725	-1.44277	-0.665764	-1.70001	1.03424	0.0530307		0.851841	-0.174042	-0.786164	-1.02993	1.24695	-0.908047	0.338899	0.0708651	0.212702
SOD1	180	-1.33953	-0.190864	-1.15675	-0.70737	-0.765198	-0.932061	0.166863	0.406045		1.84183	-0.942031	0.549848	-0.406569	0.378262	0.0716394	0.449901	0.410598	0.211399
ASPH	144	0.0973497	-0.275424	1.37976	-0.624806	-0.0890373	0.377477	-0.466514	0.34607		0.0140129	-0.0951684	0.648191	-0.215948	-0.256699	0.216122	-0.0405777	0.307644	0.209815
ARHGAP18	14	-0.676118	-0.878239	-0.630269	-0.109735	-0.777178	-0.370002	-0.407176	0.141054		-0.107356	-0.570872	-0.266761	-0.01294	-0.199264	-0.13985	-0.339114	0.264735	0.207913
ATP6V1A	52	1.20336	0.600091	0.997317	0.706084	0.901727	0.8517	0.0500265	0.447486		-0.0576666	0.673846	-0.0951592	0.198254	0.256543	0.0515472	0.30809	0.290928	0.206516
HNRNPK	84	-0.185945	1.1129	0.764057	1.31302	0.463478	1.03854	-0.575061	0.250198		0.183006	1.15253	0.414328	1.65832	-0.368558	1.03633	0.667767	0.343107	0.206502
PSME3	282	-0.917189	-0.622974	-0.707445	-0.570902	-0.770081	-0.639174	-0.130908	0.252147		-1.29771	-0.795483	-1.44597	-0.796164	0.074471	-1.12107	-1.0466	0.436402	0.205378
FUBP1	21	-0.718254	-0.0152371	0.00288714	0.221108	-0.366746	0.111997	-0.478743	0.161519		-0.0531049	-0.0351412	0.668825	-0.20806	-0.274505	0.230382	-0.044123	0.297627	0.204238
RPL9	140	0.195413	1.14758	-0.259223	1.62624	0.671494	0.683506	-0.0120123	0.495979		-0.527438	1.53957	-0.959576	1.58779	0.191958	0.314109	0.506067	0.458765	0.20397
MYG1	8	-0.159906	1.20879	1.86356	1.38821	0.524441	1.62588	-1.10144	0.133894		-1.60148	0.944338	0.476591	0.66482	-0.899274	0.570705	-0.328569	0.277041	0.202168
TAGLN	10	-1.08439	-0.936285	0.327892	-1.10254	-1.01034	-0.387322	-0.623016	0.238789		-0.221867	-1.94212	0.0987102	-1.41562	-0.423536	-0.658457	-1.08199	0.373571	0.19948
LONP1	72	0.297836	-0.741166	0.275358	-0.0945026	-0.221665	0.0904276	-0.312093	0.314226		-0.451333	-0.547169	-0.811177	0.0391746	-0.11325	-0.386001	-0.499251	0.408017	0.198843
HDGF	84	-0.464458	-1.06322	0.694849	-1.33058	-0.76384	-0.317868	-0.445972	0.356935		-0.454234	-1.21642	0.40459	-1.56831	-0.253463	-0.581862	-0.835325	0.416452	0.192508
PTK7	34	-0.426601	-0.751394	-0.129539	-0.397573	-0.588998	-0.263556	-0.325442	0.131111		1.0875	-0.433987	1.09585	-0.176394	-0.132972	0.459728	0.326756	0.452803	0.19247
MYO1E	75	0.547856	-0.980496	0.618754	-0.684758	-0.21632	-0.0330022	-0.183318	0.436		-0.526733	-1.0235	-0.565479	-0.999555	0.00739836	-0.782517	-0.775119	0.492071	0.190716
EHD2	50	1.159	0.184393	1.35907	0.238964	0.671698	0.799016	-0.127318	0.439806		0.796436	-0.132329	0.150896	0.388588	0.0623117	0.269742	0.332054	0.454234	0.18963
SEC31A	189	0.724276	-0.682661	-0.237412	-0.283479	0.0208076	-0.260446	0.281253	0.364045		0.267274	-0.445566	-0.692786	-0.422443	0.468469	-0.557615	-0.089146	0.172031	0.187215
HK2	92	1.31872	0.163864	0.676173	0.216517	0.74129	0.446345	0.294945	0.340928		-0.831123	0.629383	-1.67791	0.521058	0.477555	-0.578425	-0.10087	0.376072	0.18261
RAB11A	236	-1.85513	-0.903191	0.259083	-1.2274	-1.37916	-0.484161	-0.894997	0.208637		0.465604	-1.4484	1.88222	-1.43384	-0.715588	0.224191	-0.491397	0.372232	0.17941
NPEPPS	64	-1.24976	-1.10215	0.679209	-1.05606	-1.17596	-0.188423	-0.987536	0.187194		-1.79257	-0.910113	0.172482	-1.24218	-0.816492	-0.534847	-1.35134	0.21533	0.171044
YWHAG	96	-1.32903	0.840005	-0.820292	0.410477	-0.244512	-0.204908	-0.0396048	0.488773		-0.147164	1.08831	0.399421	0.279121	0.131304	0.339271	0.470575	0.426027	0.170909
RAB2A	95	-0.791424	-0.819916	-0.0186232	-0.443377	-0.80567	-0.231	-0.57467	0.0570855		0.256606	-0.600657	1.20688	-0.741785	-0.404573	0.232548	-0.172026	0.370227	0.170096
FABP5	52	-0.471009	-1.48951	-1.25639	-1.66145	-0.980261	-1.45892	0.478657	0.237276		-0.0421738	-1.29911	-1.3431	-1.29433	0.648073	-1.31872	-0.670642	0.205559	0.169417
ARF3	28	-1.02349	0.0216113	-0.317611	0.158306	-0.500938	-0.0796526	-0.421285	0.269737		-0.985523	0.580236	-0.226938	0.330882	-0.254616	0.051972	-0.202644	0.394138	0.166669
ST13	76	-0.763449	-1.13921	0.191078	-1.27637	-0.95133	-0.542645	-0.408684	0.321759		0.411123	-1.89775	0.757441	-1.75539	-0.244341	-0.498974	-0.743315	0.449628	0.164344
ATP2A1	50	1.21362	0.555167	0.947389	0.0217487	0.884392	0.484569	0.399823	0.277193		-0.428116	0.244727	-1.12308	-0.187775	0.563731	-0.655425	-0.0916943	0.215497	0.163908
GMFB	22	-1.32724	-1.12722	-1.66656	-0.960567	-1.22723	-1.31357	0.0863349	0.417932		-0.29148	-1.21035	-1.18904	-0.812749	0.24998	-1.00089	-0.750914	0.332292	0.163645
AFP	20	2.00492	-0.719754	2.07511	-0.3559	0.642583	0.859604	-0.217022	0.458122		-1.32532	-0.668732	-2.00259	0.118175	-0.0548165	-0.942208	-0.997024	0.482551	0.162205
SERPINH1	96	-1.91888	0.390269	-1.89017	-0.0223143	-0.764307	-0.956244	0.191938	0.454493		0.418963	-0.255262	0.1103	-0.65488	0.354141	-0.27229	0.0818506	0.279599	0.162203
HNRNPH1	60	0.0279299	3.31433	0.0241091	2.99864	1.67113	1.51137	0.159753	0.474549		-0.328818	3.3024	-0.38542	2.71938	0.31981	1.16698	1.48679	0.452877	0.160057
ANXA11	168	0.0261078	-0.602025	-0.61492	-0.347402	-0.287959	-0.481161	0.193202	0.314224		1.27743	-0.48303	0.633244	-0.54041	0.350784	0.046417	0.397201	0.385863	0.157582
GBF1	112	-0.24952	-0.5242	1.23603	-0.757494	-0.38686	0.239267	-0.626127	0.298623		-0.79415	-0.192005	0.894681	-0.942317	-0.46926	-0.0238178	-0.493077	0.337656	0.156867
GSPT1	75	0.774456	-0.120228	-1.01951	-0.594377	0.327114	-0.806945	1.13406	0.0745976		0.384116	-0.604084	-2.12508	-0.670468	1.28779	-1.39777	-0.109984	0.140311	0.153729
OLA1	48	-0.0753415	-0.894412	0.254517	-0.645753	-0.484877	-0.195618	-0.289258	0.340706		-0.381888	-0.720852	-0.177453	-0.652698	-0.136295	-0.415075	-0.55137	0.343227	0.152964
PARP4	36	-0.691424	-0.450087	1.09359	0.0319969	-0.570755	0.562792	-1.13355	0.0863669		-0.7693	-0.337567	0.919322	-0.0615069	-0.982341	0.428907	-0.553433	0.104101	0.151206
ECI2	60	0.0268018	-0.182441	0.159937	-0.133926	-0.0778195	0.0130057	-0.0908251	0.332286		-0.502868	0.0437817	-0.461879	-0.113205	0.057999	-0.287542	-0.229543	0.437248	0.148824
ETFA	24	-0.381485	-0.821385	0.928223	-0.855515	-0.601435	0.036354	-0.637789	0.279647		-0.448888	-0.558243	0.689145	-0.715381	-0.490447	-0.013118	-0.503565	0.279146	0.147342
NUP155	92	0.479804	0.223565	0.469088	0.675265	0.351685	0.572177	-0.220492	0.155986		-0.510116	0.300248	-0.00684146	-0.0466171	-0.0782045	-0.0267293	-0.104934	0.432467	0.142288
TUBB3	100	-1.11034	-1.31215	-1.28248	-1.85404	-1.21125	-1.56826	0.357016	0.179989		0.411015	-1.49749	-0.76542	-1.3115	0.495221	-1.03846	-0.543237	0.333647	0.138205
ATP5PD	22	-1.22441	-0.232666	-0.204934	0.0118158	-0.728536	-0.0965591	-0.631977	0.169599		-1.81455	-0.187827	-0.362872	-0.651774	-0.493864	-0.507323	-1.00119	0.305314	0.138113
EIF4A1	120	1.31052	-0.307076	2.06639	-0.498609	0.501722	0.783891	-0.282169	0.434767		-2.51236	0.158666	-1.64009	-0.417276	-0.148168	-1.02868	-1.17685	0.464425	0.134001
EIF3CL	18	-0.0493361	0.764215	0.0699913	1.22751	0.357439	0.64875	-0.29131	0.360213		-0.595658	1.18814	-0.716808	1.63323	-0.16197	0.458212	0.296242	0.461297	0.12934
MAP1B	160	-1.12714	-0.950652	0.507103	-1.0521	-1.0389	-0.272501	-0.766397	0.215837		-1.41706	-0.741166	-0.631778	-0.251556	-0.637448	-0.441667	-1.07911	0.120954	0.12895
UBE2I	74	-0.182602	-0.634923	-0.358927	-0.659851	-0.408762	-0.509389	0.100627	0.373303		-1.66743	-0.762194	-1.62362	-1.2606	0.2273	-1.44211	-1.21481	0.343488	0.126673
PDCD11	20	0.87048	0.90305	1.59056	0.977224	0.886765	1.28389	-0.397127	0.162593		-0.52152	1.04181	-0.0519821	1.11943	-0.273583	0.533725	0.260143	0.402859	0.123545
GARS1	98	0.840522	-0.221459	1.60599	-0.286507	0.309532	0.659741	-0.350209	0.388748		0.178862	-0.191248	0.705101	-0.257204	-0.230142	0.223949	-0.00619281	0.349484	0.120068
TOMM34	40	0.34439	-0.449205	-0.916102	-0.686539	-0.0524074	-0.801321	0.748913	0.105751		-0.398351	-0.288396	-2.02202	-0.400029	0.867653	-1.21103	-0.343373	0.198782	0.11874
RPL18	64	1.64774	0.859814	0.722278	1.50482	1.25378	1.11355	0.14023	0.4121		-0.434611	1.05443	-0.861224	0.972142	0.254449	0.0554589	0.309908	0.424691	0.114219
RPF2	20	0.619811	5.84381	2.01248	4.92135	3.23181	3.46691	-0.2351	0.47224		1.14201	3.96943	1.36776	3.98619	-0.121251	2.67697	2.55572	0.477774	0.113849
TUBA4A	180	-0.420099	-1.37698	-1.04184	-0.880933	-0.898539	-0.961386	0.0628475	0.454391		-0.705934	-1.08898	-1.30802	-0.835469	0.174287	-1.07174	-0.897458	0.312232	0.111439
ASNS	96	1.3793	-0.707952	2.67845	-1.32621	0.335672	0.676121	-0.340449	0.446993		-0.659871	-0.531188	-0.905283	0.172296	-0.229036	-0.366494	-0.595529	0.357001	0.111413
GSS	44	0.317512	-0.724431	1.29943	-0.668345	-0.203459	0.315541	-0.519001	0.343465		-0.950387	-0.758811	-0.25198	-0.629781	-0.413718	-0.44088	-0.854599	0.0950008	0.105282
LMAN2	80	-1.28468	-0.651936	-0.395189	-1.16868	-0.968307	-0.781937	-0.186371	0.372488		-1.02103	-0.633258	-0.279278	-1.20938	-0.0828119	-0.744331	-0.827143	0.442279	0.103559
PDHB	85	-1.28798	-0.971346	-1.40717	-1.37698	-1.12966	-1.39207	0.262407	0.120364		1.18907	-1.12601	0.64927	-1.31589	0.364842	-0.333312	0.0315303	0.416245	0.102435
YWHAQ	182	-2.04459	-1.26834	-1.02838	-1.8746	-1.65646	-1.45149	-0.204974	0.377622		-0.749559	-1.50933	-0.295309	-1.74481	-0.109385	-1.02006	-1.12944	0.452948	0.0955895
RPS16	68	0.796341	0.347698	1.78272	1.06558	0.572019	1.42415	-0.85213	0.0907584		-0.741415	0.517867	0.0732733	1.225	-0.760911	0.649138	-0.111774	0.233309	0.0912189
IKBIP	8	0.106087	-0.168215	0.287308	0.304806	-0.031064	0.296057	-0.327121	0.070146		-0.319224	0.104126	0.111212	0.149555	-0.237932	0.130383	-0.107549	0.18967	0.0891887
LTA4H	54	-1.77508	-0.781868	0.15323	-0.846681	-1.27847	-0.346725	-0.931747	0.158524		-2.12233	-0.949504	-0.191491	-1.19114	-0.844603	-0.691313	-1.53592	0.193691	0.0871437
PHB	360	-0.888604	-0.316819	-0.345876	-0.533426	-0.602711	-0.439651	-0.16306	0.321081		0.527674	-0.435674	0.713688	-0.467272	-0.0772084	0.123208	0.046	0.464269	0.0858519
TUBAL3	102	1.68224	-0.238651	-2.35689	-0.689292	0.721794	-1.52309	2.24489	0.109803		2.25521	-0.21038	-1.82297	-0.783829	2.32581	-1.3034	1.02242	0.112125	0.0809264
ACTR3	180	1.38673	-0.574631	1.3071	-0.57393	0.406052	0.366587	0.0394646	0.489734		0.40329	-0.43107	0.403087	-0.670571	0.119852	-0.133742	-0.0138898	0.438152	0.0803878
MCM6	80	0.894955	-0.288959	0.184873	1.2501	0.302998	0.717489	-0.414491	0.327295		-1.68121	0.749966	-0.840656	0.585253	-0.337922	-0.127701	-0.465623	0.416415	0.076569
SCRN1	12	0.231041	-0.658114	-0.773643	-1.13408	-0.213536	-0.953864	0.740328	0.131371		1.46069	-1.27048	-0.166811	-1.27274	0.814879	-0.719778	0.0951011	0.317882	0.0745513
PEBP1	72	1.03036	0.0364209	0.10204	0.270087	0.533392	0.186063	0.347329	0.28098		0.241921	1.57669	0.674802	0.303269	0.42027	0.489036	0.909306	0.302884	0.0729408
NIT2	18	-0.539976	-1.01957	0.665298	-0.266086	-0.779773	0.199606	-0.979379	0.101222		-0.308451	-0.6816	1.96936	-1.14569	-0.906858	0.411833	-0.495026	0.310804	0.0725201
HEXA	32	-0.380999	0.481706	0.742444	-0.0158224	0.0503533	0.363311	-0.312958	0.320217		-0.248382	0.568879	0.581872	0.224963	-0.243169	0.403417	0.160248	0.320103	0.0697885
KIFBP	14	-0.230343	-0.791814	0.86513	-0.254767	-0.511079	0.305182	-0.816261	0.161182		0.245394	-0.844207	1.29899	-0.39738	-0.750212	0.450805	-0.299406	0.267157	0.066049
ITGA7	24	0.299321	-1.31342	-2.30006	-1.20686	-0.507047	-1.75346	1.24641	0.164552		1.68912	-0.990532	-0.527495	-1.39635	1.31121	-0.96192	0.349293	0.225083	0.0647994
NAGK	28	0.253786	-0.421156	0.100569	-0.287068	-0.0836854	-0.0932493	0.00956396	0.491313		0.201677	-0.095933	0.75227	-0.793792	0.0736328	-0.020761	0.0528718	0.467003	0.0640688
DIAPH1	46	0.628986	-1.09979	-0.39611	-0.686269	-0.2354	-0.54119	0.30579	0.380241		-0.692826	-1.00546	-1.98095	-0.449761	0.36621	-1.21535	-0.849144	0.342714	0.0604199
ETFB	63	-0.991147	-0.166748	-1.67764	-0.441258	-0.578947	-1.05945	0.4805	0.292068		0.706449	-0.531739	-0.261438	-0.622048	0.529097	-0.441743	0.0873547	0.249073	0.0485976
OPA1	82	0.253186	-0.338589	0.585079	0.00338806	-0.0427013	0.294234	-0.336935	0.251014		-0.252845	0.246805	0.68581	-0.111815	-0.290017	0.286997	-0.00301993	0.300256	0.0469176
HERC4	18	-0.236172	-1.34342	-0.374266	-0.699992	-0.789797	-0.537129	-0.252668	0.352126		-0.353788	-0.404767	0.102666	-0.448519	-0.206351	-0.172926	-0.379277	0.266821	0.0463169
UBAP2L	6	-0.354785	-0.949384	0.248526	-0.781908	-0.652084	-0.266691	-0.385393	0.291749		-0.914405	-0.576292	-0.203627	-0.608644	-0.339213	-0.406135	-0.745348	0.163631	0.0461805
KRT10	120	0.0715442	3.70023	0.472274	2.43657	1.88589	1.45442	0.431465	0.426856		0.272247	3.06918	-0.577901	2.96821	0.475561	1.19515	1.67072	0.426356	0.0440957
SNX2	72	-1.22584	-0.755368	0.496553	-0.035653	-0.990604	0.23045	-1.22105	0.0375944		-0.788328	-1.05505	0.686377	-0.175633	-1.17706	0.255372	-0.921688	0.0604275	0.0439941
RPL24	62	-1.23344	0.403306	-1.41088	0.565066	-0.415069	-0.422908	0.00783949	0.49784		0.240799	0.371904	0.00710528	0.502351	0.0516234	0.254728	0.306352	0.42946	0.043784
CCT5	162	-0.147855	-1.0117	-1.26287	-1.37986	-0.579779	-1.32137	0.741589	0.115486		0.0470833	-1.10763	-1.83789	-0.79258	0.78496	-1.31524	-0.530275	0.209806	0.0433711
HNRNPU	512	0.403225	2.14094	-0.346934	2.4576	1.27208	1.05533	0.21675	0.453745		0.672831	2.78333	0.514292	2.42618	0.257848	1.47023	1.72808	0.436493	0.0410984
REEP5	6	-0.534225	-1.54203	0.826603	-3.0605	-1.03813	-1.11695	0.0788216	0.486126		0.475209	-2.27921	-0.351766	-1.68913	0.118448	-1.02045	-0.901999	0.472687	0.0396262
UQCRFS1P1	12	0.167675	-0.139502	-0.72851	0.0146617	0.0140861	-0.356924	0.37101	0.226778		0.366757	0.769057	-0.207859	0.528824	0.407425	0.160483	0.567907	0.21703	0.0364144
PRMT5	48	-0.247044	-1.17741	0.0276035	-0.985152	-0.712226	-0.478774	-0.233452	0.383281		-1.73884	-0.737293	-0.578178	-1.50294	-0.197507	-1.04056	-1.23807	0.399635	0.0359446
H1-5	161	0.64842	4.10102	0.919943	4.70583	2.37472	2.81289	-0.438167	0.439969		0.796614	4.87045	1.66831	4.80853	-0.404888	3.23842	2.83353	0.444681	0.0332783
CSDE1	15	0.511743	-0.815093	0.155432	-0.784782	-0.151675	-0.314675	0.163	0.429825		-2.63055	-0.396984	-2.39255	-1.02483	0.194925	-1.70869	-1.51377	0.447662	0.0319258
CLIC1	242	0.199849	-0.346013	-2.38909	-0.971343	-0.073082	-1.68022	1.60714	0.0843112		2.08073	-1.03954	-1.64587	-0.589968	1.63852	-1.11792	0.520595	0.212324	0.0313795
ETHE1	16	-0.843869	-0.57393	-0.897479	-0.542201	-0.7089	-0.71984	0.0109403	0.482673		0.514327	-1.24285	-0.14121	-0.66644	0.0395639	-0.403825	-0.364261	0.484753	0.0286235
PRKCSH	126	-1.65133	-1.19759	-1.78661	-1.47699	-1.42446	-1.6318	0.20734	0.264549		1.25087	-1.38434	1.16498	-1.76547	0.233511	-0.300243	-0.0667318	0.45825	0.0261708
SERPINF1	52	0.389436	-1.76093	2.04075	-1.63288	-0.685749	0.203935	-0.889684	0.358272		-2.99311	-1.91185	-2.46139	-0.712837	-0.865366	-1.58711	-2.45248	0.244244	0.0243172
PARK7	354	-0.542759	-0.708784	-2.07732	-0.834201	-0.625772	-1.45576	0.829991	0.158338		1.17652	-1.08457	-0.760853	-0.849366	0.851085	-0.805109	0.045976	0.265195	0.0210945
GLRX3	64	2.97554	0.392759	-0.246771	-0.855664	1.68415	-0.551218	2.23537	0.117034		1.43425	-0.406157	-2.81179	-0.663651	2.25177	-1.73772	0.514048	0.126182	0.0164013
SAR1A	27	0.711893	-1.17044	0.866824	-1.24005	-0.229273	-0.186611	-0.0426624	0.489325		1.11654	-0.874082	1.03176	-0.723599	-0.0328518	0.15408	0.121228	0.491249	0.00981064
ITGA3	205	0.395092	-0.0597001	-0.00390021	-0.259607	0.167696	-0.131754	0.29945	0.184899		1.32842	-0.657319	0.473082	-0.416214	0.307119	0.028434	0.335553	0.402121	0.00766889
MT-CO2	24	-1.07347	-0.580836	-0.924436	-0.471876	-0.827154	-0.698156	-0.128998	0.368449		0.808143	-0.00669628	0.960644	0.0918619	-0.125529	0.526253	0.400723	0.426293	0.00346881
PRDX3	75	-1.32743	-1.08474	-0.762901	-1.06668	-1.20608	-0.914791	-0.291292	0.136386		0.468007	-1.38308	0.754121	-1.09232	-0.288436	-0.169099	-0.457535	0.422925	0.00285618
OXSR1	88	-0.588496	-0.740113	0.533309	-1.10493	-0.664304	-0.285811	-0.378493	0.345309		-1.51149	-0.978528	0.15011	-1.88748	-0.376325	-0.868685	-1.24501	0.377505	0.00216827
LAP3	27	0.730888	0.275903	0.578898	0.741483	0.503395	0.66019	-0.156795	0.291445		0.260816	0.245316	0.54568	0.270667	-0.155108	0.408174	0.253066	0.188522	0.00168743
PPID	52	-0.472401	0.101363	1.03127	-0.338879	-0.185519	0.346194	-0.531714	0.274176		-0.201947	-0.72411	0.625699	-0.477717	-0.53702	0.073991	-0.463028	0.235875	-0.00530577
NUDT4B	10	0.260291	-0.255675	-2.68303	-0.196594	0.00230784	-1.43981	1.44212	0.18691		1.5374	0.0348978	-1.14823	-0.148014	1.43427	-0.648124	0.786151	0.126477	-0.00784574
ABCE1	30	1.83015	-0.591259	1.27616	-0.981219	0.619446	0.147468	0.471977	0.401175		-0.505144	-0.50203	-1.36709	-0.561457	0.460685	-0.964272	-0.503587	0.185598	-0.0112924
CFL2	39	0.727304	-0.341253	-0.53433	-0.453271	0.193025	-0.493801	0.686826	0.164211		0.841845	-0.77798	-0.288691	-0.991362	0.671959	-0.640026	0.0319324	0.263037	-0.014867
PCNA	264	-0.308405	0.933673	0.408379	0.945323	0.312634	0.676851	-0.364217	0.322127		-0.264034	0.372533	0.691285	0.196978	-0.389882	0.444132	0.0542496	0.21768	-0.025665
RPS18	108	0.575365	0.79733	0.992632	1.35888	0.686348	1.17576	-0.489409	0.0748127		-0.539264	1.24764	0.240669	1.50472	-0.518507	0.872695	0.354187	0.341169	-0.0290982
PITRM1	24	0.466792	-1.28974	0.344347	-1.4737	-0.411474	-0.564674	0.153201	0.457304		0.0427114	-0.75573	0.554354	-1.51207	0.12235	-0.478859	-0.356509	0.461066	-0.0308508
HSPA4L	12	1.81708	-0.50523	-0.535169	-0.856253	0.655925	-0.695711	1.35164	0.184039		1.42314	-0.484074	-1.68201	-0.0150611	1.31807	-0.848538	0.469531	0.203648	-0.0335675
UBA1	240	-0.84383	-0.647285	-0.906731	-0.741424	-0.745558	-0.824077	0.0785199	0.301564		0.569003	-0.789781	0.304429	-0.607165	0.0409787	-0.151368	-0.110389	0.482302	-0.0375412
NSF	72	0.655444	-0.671135	0.365381	-1.22468	-0.00784536	-0.429651	0.421806	0.361594		1.33851	-1.44602	0.234409	-1.08905	0.373567	-0.427321	-0.0537539	0.415552	-0.0482381
RPL7	245	0.771252	1.36074	1.25641	2.09188	1.06599	1.67414	-0.608148	0.178151		-1.94559	1.20774	-1.30199	1.88056	-0.658211	0.289288	-0.368924	0.398287	-0.0500634
DNAJA1	100	1.6717	-0.824727	-0.322494	-0.465112	0.423484	-0.393803	0.817288	0.29021		-0.288915	-0.25653	-1.67453	-0.393473	0.761278	-1.034	-0.272723	0.178373	-0.0560093
VPS4B	82	-0.434334	0.355474	1.87505	0.0257441	-0.0394302	0.950398	-0.989828	0.214339		-1.01723	-0.0836871	0.67449	0.324074	-1.04974	0.499282	-0.550458	0.084937	-0.0599119
RDX	136	-0.759251	-0.283254	-0.365138	-0.397096	-0.521252	-0.381117	-0.140135	0.308185		-0.346581	-0.445169	0.20523	-0.580797	-0.208092	-0.187783	-0.395875	0.325883	-0.0679567
MTHFD1	90	0.72338	-0.273144	0.798011	-0.370745	0.225118	0.213633	0.0114854	0.494713		0.780348	-0.588225	1.01687	-0.707704	-0.0585216	0.154583	0.0960617	0.481218	-0.070007
GSN	132	-0.477478	0.19994	0.299159	-0.220401	-0.138769	0.0393789	-0.178148	0.35848		-1.29465	0.119607	-0.0480426	-0.623494	-0.251755	-0.335768	-0.587523	0.386455	-0.0736072
SH3BGRL	24	-0.261068	-0.254901	-0.604742	-0.244005	-0.257984	-0.424373	0.166389	0.226857		0.381994	-0.417173	0.0237715	-0.23994	0.0904945	-0.108084	-0.0175898	0.424827	-0.0758946
NMT1	22	0.26888	0.687619	-0.276726	0.779744	0.47825	0.251509	0.226741	0.36422		-1.25837	0.794397	-1.40309	0.643254	0.147931	-0.379917	-0.231986	0.464005	-0.0788097
NRBP1	22	0.610151	-0.458338	1.28281	-0.733363	0.0759064	0.274723	-0.198817	0.438851		0.872062	-0.748941	1.50773	-0.827241	-0.278682	0.340243	0.0615603	0.431331	-0.0798653
NRDC	12	-0.231162	-1.30692	-0.600643	-0.307078	-0.769041	-0.45386	-0.315181	0.314414		-1.51969	0.152395	-0.165331	-0.407489	-0.397238	-0.28641	-0.683648	0.342239	-0.0820577
RDH11	12	-2.02567	-0.403963	-1.31678	-0.570257	-1.21481	-0.943517	-0.271297	0.394944		-1.60284	-0.488378	-0.515743	-0.868355	-0.353561	-0.692049	-1.04561	0.303357	-0.0822637
PFDN2	14	0.84772	-1.07007	-0.511118	-0.145359	-0.111174	-0.328239	0.217065	0.422337		-0.731015	-0.523076	-0.761389	-0.741472	0.124385	-0.751431	-0.627046	0.177933	-0.0926794
PSMA1	388	0.0680511	0.155021	-0.745389	-0.00900645	0.111536	-0.377198	0.488734	0.159076		0.152885	0.186497	-0.751591	0.303131	0.393921	-0.22423	0.169691	0.266573	-0.0948136
IMPA1	30	1.11746	-0.684039	-0.374803	-0.137715	0.216711	-0.256259	0.47297	0.327273		-0.419657	-0.661073	-1.25858	-0.578404	0.378128	-0.918493	-0.540365	0.202342	-0.0948424
TNPO3	14	0.39476	-0.1534	0.692554	-0.536564	0.12068	0.0779949	0.0426853	0.477595		1.43907	-0.202714	1.86702	-0.523975	-0.0533462	0.671524	0.618178	0.486999	-0.0960315
COPG1	60	0.391106	-0.310581	1.26845	-0.346251	0.0402626	0.461098	-0.420835	0.339879		-0.381225	-0.472093	0.0249772	0.156168	-0.517231	0.0905724	-0.426659	0.011491	-0.0963963
SNX3	50	0.295599	-0.231759	0.488275	-0.269775	0.0319195	0.10925	-0.0773305	0.441197		-0.426373	0.321262	0.561651	-0.318389	-0.174186	0.121631	-0.0525552	0.395684	-0.0968559
TSN	22	0.77012	-0.143564	0.116617	-0.15559	0.313278	-0.0194863	0.332764	0.278686		0.529847	0.172338	0.340555	-0.108275	0.234953	0.11614	0.351093	0.249445	-0.0978114
SHMT2	100	-0.680103	-0.628025	0.95735	-1.08292	-0.654064	-0.0627829	-0.591281	0.310437		-2.28621	-1.0821	-0.964453	-1.02559	-0.689137	-0.99502	-1.68416	0.185679	-0.0978556
PCYOX1	6	-1.15079	0.626976	-0.609299	0.418199	-0.261909	-0.0955497	-0.166359	0.443084		0.0688102	0.714219	0.723501	0.592092	-0.266282	0.657797	0.391515	0.251828	-0.0999227
ARF6	86	0.16715	-1.1343	0.197117	-1.3522	-0.483575	-0.577542	0.0939675	0.467232		1.99444	-1.26768	1.56939	-0.829535	-0.00654989	0.369927	0.363377	0.498856	-0.100517
MARS1	39	-0.0386718	-0.204626	0.0177808	1.42726	-0.121649	0.722519	-0.844168	0.178136		-0.22812	1.83674	1.75152	1.75079	-0.946847	1.75116	0.804309	0.227951	-0.102679
PTPA	24	-0.296748	-0.821943	-0.270164	-0.415242	-0.559345	-0.342703	-0.216642	0.254935		-0.466503	-0.441516	0.436411	-0.698607	-0.322912	-0.131098	-0.45401	0.313407	-0.106269
ATP5F1C	60	-0.23337	-0.175178	0.434978	-0.628431	-0.204274	-0.0967263	-0.107548	0.429311		0.696621	-0.744034	0.461259	-0.0787004	-0.214986	0.191279	-0.0237069	0.403067	-0.107438
BPNT1	10	-0.849942	-0.954589	-0.891419	-1.34191	-0.902265	-1.11667	0.214401	0.225861		0.65609	-0.941968	0.60805	-1.10291	0.104491	-0.24743	-0.142939	0.468503	-0.109911
MCM2	87	0.713014	0.878776	1.2482	1.28024	0.795895	1.26422	-0.468322	0.0154939		-0.334687	0.463243	0.356804	0.934649	-0.581448	0.645726	0.064278	0.179609	-0.113127
VCP	960	0.21032	-0.642381	-0.969995	-0.875273	-0.216031	-0.922634	0.706603	0.120637		0.845992	-0.583813	-0.744591	-0.177905	0.592337	-0.461248	0.13109	0.260843	-0.114266
CAVIN1	45	0.47995	1.04222	0.338499	0.51829	0.761083	0.428395	0.332689	0.188363		-0.00772433	0.808034	-0.400463	0.769517	0.215628	0.184527	0.400155	0.395462	-0.117061
RARS1	65	0.56848	-0.285284	0.57128	-0.137399	0.141598	0.216941	-0.0753427	0.452205		-0.0283309	-0.211513	0.52479	-0.379082	-0.192776	0.0728539	-0.119922	0.358258	-0.117433
BZW2	20	-0.136354	-0.918682	0.413249	-0.599133	-0.527518	-0.0929422	-0.434576	0.283504		0.589524	-1.32738	1.16543	-0.792771	-0.555257	0.18633	-0.368927	0.362264	-0.120681
PSMD14	202	0.423478	0.514342	0.428573	0.630885	0.46891	0.529729	-0.060819	0.319209		0.462744	1.05718	0.996503	0.887388	-0.181981	0.941945	0.759964	0.304106	-0.121162
PABPC1	203	0.373317	0.626224	0.365727	0.48733	0.499771	0.426528	0.0732424	0.326864		0.225784	0.846096	0.26661	0.919096	-0.056913	0.592853	0.53594	0.455477	-0.130155
IPO9	18	-0.485358	0.288164	-0.158003	0.546354	-0.0985969	0.194176	-0.292772	0.316		-0.420134	-0.157495	0.842187	-0.561554	-0.429131	0.140316	-0.288815	0.304446	-0.136358
MGST1	52	0.375005	-0.822652	-1.1309	-0.859929	-0.223824	-0.995413	0.77159	0.167869		1.35253	-1.26871	-0.799073	-0.384988	0.633942	-0.59203	0.0419115	0.339968	-0.137648
PPM1F	60	2.33524	-1.00418	1.91045	-0.65757	0.665528	0.626438	0.0390897	0.493439		0.0414248	-0.358341	0.760337	-0.879363	-0.0989452	-0.059513	-0.158458	0.458687	-0.138035
MVP	360	0.111877	-0.660108	-1.94718	-0.983269	-0.274116	-1.46523	1.19111	0.0967584		0.788597	-0.621206	-1.18333	-0.750346	1.05053	-0.966837	0.0836958	0.145149	-0.140578
PHB2	256	-0.513354	-0.0526883	-1.02453	-0.241636	-0.283021	-0.633083	0.350062	0.260727		-0.260807	0.371325	0.0598977	-0.366111	0.208366	-0.153107	0.0552594	0.319717	-0.141696
UBE2M	48	0.0885993	-1.21857	-0.702669	-1.37553	-0.564984	-1.0391	0.474118	0.292524		0.166377	-2.18212	-0.953394	-1.72448	0.331064	-1.33893	-1.00787	0.406949	-0.143054
EEF1G	88	2.31622	-0.141171	1.10924	-0.111021	1.08752	0.499111	0.588412	0.354881		-0.998304	0.0164524	-1.64606	-0.223871	0.44404	-0.934966	-0.490926	0.330876	-0.144373
RTN4	75	-0.531446	-0.524926	-0.92581	-0.172109	-0.528186	-0.54896	0.0207741	0.480526		-0.63282	0.0314581	0.217392	-0.564858	-0.126948	-0.173733	-0.300681	0.413838	-0.147722
NLN	27	0.539551	-1.34063	-0.0571726	-0.53091	-0.400538	-0.294041	-0.106497	0.461279		-0.89461	-0.507511	-0.499872	-0.388038	-0.257105	-0.443955	-0.70106	0.165027	-0.150609
RAB13	68	1.18776	-0.665133	0.441676	-1.01604	0.261313	-0.287182	0.548495	0.343731		0.150649	-0.714644	-0.485161	-0.871558	0.396362	-0.678359	-0.281997	0.245444	-0.152133
SRM	28	-0.391159	-0.372719	0.492865	-0.382502	-0.381939	0.0551813	-0.43712	0.211615		0.0308641	-0.644481	0.810051	-0.242495	-0.590587	0.283778	-0.306809	0.222305	-0.153466
SLC25A24	21	0.146972	0.0490994	-0.0758907	-0.319199	0.0980358	-0.197545	0.295581	0.0764554		1.10805	-0.285304	1.08983	-0.544677	0.138798	0.272577	0.411375	0.454494	-0.156783
ALCAM	70	-2.1907	-1.73721	-2.39766	-2.30269	-1.96396	-2.35018	0.386218	0.118708		1.6967	-1.95393	1.28145	-1.99507	0.2282	-0.356812	-0.128612	0.467176	-0.158019
CAND1	180	0.113951	-0.707342	-0.17853	-0.939239	-0.296695	-0.558884	0.262189	0.342788		0.443628	-0.278305	0.331225	-0.371086	0.102592	-0.0199307	0.0826615	0.42871	-0.159596
NPEPPSL1	49	0.392691	-0.454983	0.446151	-0.758338	-0.0311461	-0.156093	0.124947	0.440441		0.155417	-0.388479	0.476973	-0.634254	-0.0378907	-0.0786405	-0.116531	0.478364	-0.162838
ADH5	28	-0.380841	-2.27716	-2.19695	-2.55399	-1.329	-2.37547	1.04647	0.195714		0.589433	-2.76484	-1.52571	-2.41418	0.882238	-1.96994	-1.0877	0.330821	-0.164232
LETM1	54	0.0432874	-0.989544	0.299969	-1.24788	-0.473128	-0.473956	0.000828142	0.499685		0.678331	-1.02582	1.30689	-1.32714	-0.163621	-0.0101227	-0.173744	0.463221	-0.164449
ATIC	180	0.265032	-1.24584	-0.981236	-1.24594	-0.490406	-1.11359	0.623182	0.250908		0.109683	-1.22906	-0.945659	-1.09	0.458138	-1.01783	-0.55969	0.283204	-0.165044
CBFB	102	0.456361	0.120848	-0.125753	-0.201504	0.288604	-0.163629	0.452233	0.0596445		-0.0666328	0.199821	-0.361794	-0.0755006	0.285241	-0.218647	0.066594	0.141021	-0.166992
PAK3	74	-0.839721	0.6026	-2.15636	-0.220552	-0.118561	-1.18846	1.0699	0.234461		0.7641	-0.339719	-1.21209	-0.164958	0.900716	-0.688526	0.21219	0.179031	-0.16918
PPP2R2A	36	0.633477	-0.523997	0.812187	-0.676052	0.0547397	0.0680672	-0.0133276	0.495002		-0.798132	0.115569	-0.154669	-0.151792	-0.188051	-0.15323	-0.341281	0.360268	-0.174724
ACTN1	350	1.7901	-1.62681	0.870994	-1.27283	0.0816432	-0.200916	0.282559	0.450709		-2.86748	-1.1986	-3.30249	-0.978088	0.107249	-2.14029	-2.03304	0.473535	-0.17531
TBCD	48	0.990708	-0.464763	-0.470018	-0.556976	0.262973	-0.513497	0.77647	0.199204		1.42965	0.0196715	0.658122	-0.405215	0.598205	0.126453	0.724658	0.283984	-0.178265
PGM3	18	-0.271166	-0.660425	-1.37299	-0.8585	-0.465796	-1.11575	0.64995	0.0907474		-0.308763	-0.839416	-0.936015	-1.15431	0.471074	-1.04516	-0.574089	0.121152	-0.178876
KPNA3	24	0.724147	-0.00995833	0.404603	-0.045619	0.357094	0.179492	0.177603	0.360003		1.19274	0.383547	1.58413	0.00328228	-0.00556172	0.793705	0.788143	0.497786	-0.183164
HARS1	63	1.58418	-0.78237	0.769046	-0.963256	0.400904	-0.0971048	0.498009	0.383249		0.244785	-1.01279	-0.696013	-0.698992	0.313499	-0.697502	-0.384004	0.333756	-0.18451
H4C1	621	-0.547081	4.62722	-0.809563	4.7834	2.04007	1.98692	0.0531485	0.495068		1.01224	5.08354	1.91331	4.44906	-0.133293	3.18119	3.04789	0.480365	-0.186442
RSU1	14	0.0259009	-0.484207	1.31373	-0.931853	-0.229153	0.190937	-0.42009	0.375095		-1.63523	-0.453313	-0.4736	-0.392608	-0.611165	-0.433104	-1.04427	0.205306	-0.191075
PKN1	96	-0.119344	0.221025	0.706838	-0.248666	0.0508404	0.229086	-0.178245	0.379409		0.129359	-0.541924	0.172729	0.159825	-0.372559	0.166277	-0.206282	0.191327	-0.194314
EIF4H	34	1.08942	0.24303	0.102312	-0.332654	0.666227	-0.115171	0.781398	0.121122		0.859632	-0.48509	-0.00801131	-0.787686	0.58512	-0.397849	0.187271	0.265044	-0.196278
H2AZ1	94	1.84813	3.45503	0.224479	4.80168	2.65158	2.51308	0.138502	0.479828		-0.259836	4.43934	-0.0602391	4.35589	-0.0580759	2.14783	2.08975	0.493632	-0.196578
TPP2	30	0.862326	-0.304472	-0.0856079	-0.223418	0.278927	-0.154513	0.43344	0.268723		0.34216	-0.119071	-0.143904	-0.105523	0.236258	-0.124713	0.111545	0.207338	-0.197182
PAICS	108	-0.0916402	-0.472113	-0.732236	-0.802824	-0.281877	-0.76753	0.485653	0.0643833		0.650489	-1.37923	-0.319903	-0.984702	0.287933	-0.652303	-0.364369	0.40636	-0.19772
ECPAS	45	0.459855	-1.09681	1.10883	-0.832139	-0.318478	0.138345	-0.456822	0.374339		-2.28803	-1.50099	-1.29279	-1.18254	-0.65684	-1.23767	-1.89451	0.120071	-0.200018
SMC4	32	0.692162	-0.288228	1.70846	-0.415313	0.201967	0.646571	-0.444604	0.370206		-1.2311	-0.360525	-0.316105	0.0154652	-0.645493	-0.15032	-0.795813	0.150052	-0.200888
STRAP	36	0.427308	-0.57375	-0.55811	-0.712396	-0.073221	-0.635253	0.562032	0.191329		-0.156825	-0.303737	-0.491165	-0.688453	0.359528	-0.589809	-0.230281	0.0499049	-0.202504
NHLRC2	21	-0.232357	0.491528	-0.612322	0.0960849	0.129585	-0.258118	0.387704	0.261968		-0.125049	0.615908	0.0867479	0.0430046	0.180553	0.0648762	0.245429	0.33735	-0.207151
APEH	70	0.399316	-0.208438	0.277669	-0.494005	0.0954393	-0.108168	0.203607	0.359347		0.250726	-0.483727	0.236303	-0.444159	-0.0125729	-0.103928	-0.116501	0.491122	-0.21618
STK25	48	0.00281615	-0.678112	0.102832	-0.292921	-0.337648	-0.0950449	-0.242603	0.300311		-1.02353	-0.732875	-0.363694	-0.47076	-0.460978	-0.417227	-0.878204	0.0483848	-0.218374
BZW1	40	0.141945	-0.683973	0.699222	-0.926274	-0.271014	-0.113526	-0.157488	0.439374		-0.947298	-0.85955	-0.0111562	-1.01824	-0.388727	-0.514697	-0.903424	0.261128	-0.231239
ERGIC1	30	0.0552653	-0.951094	-0.575622	-0.566506	-0.447914	-0.571064	0.12315	0.414741		0.0716313	-0.736621	0.755225	-1.20202	-0.109096	-0.223399	-0.332495	0.463666	-0.232246
ERLIN1	52	-1.54127	0.311452	-1.46928	0.627473	-0.614909	-0.420905	-0.194004	0.451206		-0.499823	0.674275	0.462952	0.575497	-0.431999	0.519225	0.0872261	0.270032	-0.237995
EIF5	22	0.00900398	-0.797528	0.162184	-0.630378	-0.394262	-0.234097	-0.160165	0.401795		-0.422662	-0.902731	-0.388072	-0.136488	-0.400416	-0.26228	-0.662696	0.138789	-0.240251
DNAJB1	60	0.0919568	-0.947517	-0.43406	-0.553759	-0.42778	-0.493909	0.0661294	0.455488		-0.786264	-0.89141	-0.290132	-1.03285	-0.177344	-0.661494	-0.838837	0.341454	-0.243473
PTBP3	20	-0.243543	1.33909	-1.34543	1.1422	0.547771	-0.101617	0.649389	0.351305		0.0792105	1.53329	-0.469175	1.27709	0.402292	0.40396	0.806252	0.378566	-0.247097
NNT	32	-0.699632	-1.58929	-0.454307	-1.41362	-1.14446	-0.933961	-0.210501	0.389068		-0.593068	-1.21526	0.500159	-1.39285	-0.457823	-0.446343	-0.904166	0.345489	-0.247322
CAPN1	132	0.375251	-0.764851	-0.579722	-0.963535	-0.1948	-0.771629	0.576829	0.219378		0.263943	-0.851625	-0.366969	-0.87966	0.329473	-0.623314	-0.293841	0.322589	-0.247355
LSS	14	0.789121	0.26987	0.014247	0.019629	0.529495	0.016938	0.512557	0.0935363		-0.0622991	-0.154366	-0.441182	-0.304941	0.264729	-0.373062	-0.108333	0.0422091	-0.247828
LRP1	138	-0.693669	-0.580311	-1.4414	-1.07821	-0.63699	-1.25981	0.622815	0.0409921		0.852827	-0.779262	0.0408448	-0.716981	0.37485	-0.338068	0.0367823	0.358704	-0.247965
UGDH	90	0.90031	-0.283859	0.177219	-0.639463	0.308226	-0.231122	0.539348	0.265767		-0.971894	0.14917	-0.79949	-0.605672	0.291219	-0.702581	-0.411362	0.329808	-0.248129
SH3GLB2	10	-0.0714563	0.500894	0.0135101	1.34673	0.214719	0.68012	-0.465401	0.293441		-0.975042	0.613467	0.23907	0.831377	-0.716011	0.535223	-0.180787	0.243612	-0.250609
MAPK1	278	-1.23019	-1.00393	-1.07324	-1.39776	-1.11706	-1.2355	0.118439	0.305057		-0.76888	-1.04199	-0.218617	-1.32368	-0.134285	-0.77115	-0.905435	0.417721	-0.252724
FXR1	52	0.976866	0.0323662	0.14264	0.514351	0.504616	0.328496	0.17612	0.380841		-0.595425	0.351575	-0.756803	0.672934	-0.0799904	-0.0419344	-0.121925	0.467089	-0.256111
GPD2	32	-0.418669	-0.924821	0.983046	-1.04262	-0.671745	-0.0297849	-0.64196	0.300624		-0.866496	-1.29067	0.680177	-1.03661	-0.900367	-0.178218	-1.07858	0.20784	-0.258407
NAPA	87	1.25349	-0.410217	0.178763	-0.0500967	0.421636	0.0643333	0.357303	0.355936		-0.992734	-0.626217	-1.3438	-0.472923	0.0988854	-0.908361	-0.809476	0.426794	-0.258417
PGM1	72	-0.740075	0.123446	-0.951461	0.323658	-0.308315	-0.313901	0.00558644	0.497435		-0.26077	0.89501	0.252284	0.889896	-0.25397	0.57109	0.31712	0.368724	-0.259556
CS	72	0.469227	-0.660612	-1.75957	-0.478209	-0.0956922	-1.11889	1.0232	0.176833		0.183628	-0.54057	-1.03333	-0.839832	0.758109	-0.93658	-0.178471	0.0902246	-0.265089
DLAT	26	-1.66412	-0.996568	-0.709957	-0.331436	-1.33034	-0.520696	-0.809648	0.0846556		-1.5691	-1.12454	-0.0746649	-0.467715	-1.07563	-0.27119	-1.34682	0.0341872	-0.265984
FARSB	40	0.781393	-0.189858	-1.47055	0.23882	0.295768	-0.615867	0.911635	0.225815		0.099253	0.472617	-0.789506	0.0737178	0.643829	-0.357894	0.285935	0.152222	-0.267806
PPM1G	22	-0.00167367	-1.10791	-0.592097	-1.9693	-0.55479	-1.2807	0.725907	0.248769		0.930255	-0.842136	0.34106	-1.16886	0.457958	-0.413899	0.0440596	0.366008	-0.267949
DNAJC9	32	0.624562	-0.608472	-0.342627	-0.461822	0.00804479	-0.402224	0.410269	0.287924		0.12626	-0.966192	-0.384532	-0.724648	0.134624	-0.55459	-0.419966	0.41793	-0.275646
FH	34	-0.149763	0.154693	-0.825752	-0.0309985	0.00246501	-0.428375	0.43084	0.208941		0.714289	0.17049	0.483729	0.0971881	0.151931	0.290459	0.442389	0.34673	-0.27891
FAM3C	14	0.0780674	-0.733382	0.0858373	-0.913055	-0.327657	-0.413609	0.0859516	0.452984		-0.835633	-0.442916	0.0939142	-0.983546	-0.194458	-0.444816	-0.639274	0.383404	-0.28041
PRDX4	60	-0.259085	-1.2846	-0.408891	-1.46239	-0.771845	-0.935641	0.163796	0.422182		0.316994	-1.27716	0.116292	-0.834587	-0.120934	-0.359148	-0.480081	0.454125	-0.28473
PDIA4	120	-1.00775	-1.19108	-0.565712	-1.22834	-1.09941	-0.897026	-0.202389	0.307832		-1.45432	-0.97422	-0.459867	-0.987949	-0.490363	-0.723908	-1.21427	0.151563	-0.287974
ITGA5	78	0.147259	-0.860237	0.218176	-0.609189	-0.356489	-0.195506	-0.160983	0.413986		-1.24987	-1.29775	-0.327507	-1.31797	-0.451073	-0.822738	-1.27381	0.229488	-0.290091
QARS1	36	-0.116847	-0.483031	0.00644897	-0.550741	-0.299939	-0.272146	-0.0277932	0.470575		-0.946015	-0.633672	-0.282054	-0.652355	-0.322639	-0.467204	-0.789844	0.157183	-0.294846
ERP29	18	-1.48753	-1.57012	0.192659	-0.884075	-1.52883	-0.345708	-1.18312	0.0799003		-0.400243	-1.6299	2.2538	-1.32677	-1.47859	0.463519	-1.01507	0.258257	-0.295474
NSUN2	54	0.27594	-0.406086	-0.446853	-0.170473	-0.0650727	-0.308663	0.24359	0.288017		-1.26426	-0.0342569	-1.23541	0.0466214	-0.0548628	-0.594395	-0.649258	0.478185	-0.298453
USO1	171	-0.258056	-0.803188	-0.224118	-1.07946	-0.530622	-0.651789	0.121167	0.416709		0.329583	-0.77451	0.759177	-0.84887	-0.177618	-0.0448462	-0.222464	0.43614	-0.298785
APEX1	111	0.41364	0.277647	-0.595499	0.596524	0.345643	0.000512336	0.345131	0.311583		0.217309	-0.122894	-0.0317464	0.0369466	0.0446074	0.00260011	0.0472075	0.410584	-0.300524
TPM2	30	0.605169	0.485204	-0.085444	0.338092	0.545186	0.126324	0.418862	0.0986798		0.0596955	-0.0770617	-0.523129	0.271579	0.117092	-0.125775	-0.00868312	0.399423	-0.30177
ATP5PO	42	0.905439	-0.346762	1.04522	1.46343	0.279338	1.25432	-0.974984	0.13885		0.559471	-0.95185	0.694675	1.4712	-1.27913	1.08294	-0.196189	0.135558	-0.304145
PSMD13	582	0.330781	-0.162707	-0.416513	0.343738	0.0840373	-0.0363876	0.120425	0.407666		0.400175	-0.0369573	0.256881	0.479462	-0.186563	0.368172	0.181609	0.263156	-0.306988
CUL4A	123	-0.75736	1.03694	0.130456	1.24248	0.139792	0.686469	-0.546677	0.328049		-0.0316555	0.669365	1.3149	1.03295	-0.855069	1.17392	0.318855	0.0759719	-0.308392
EIF4G1	60	1.65514	0.817527	1.501	0.914568	1.23633	1.20779	0.0285452	0.480275		0.11818	0.837591	0.9706	0.562741	-0.288785	0.76667	0.477885	0.278603	-0.31733
KHSRP	48	-0.296778	0.720019	0.164121	0.49905	0.211621	0.331586	-0.119965	0.421738		-0.339851	0.306064	0.692968	0.149426	-0.438091	0.421197	-0.0168935	0.204167	-0.318126
CAPNS1	36	-1.07598	-0.216761	-0.302413	-0.61459	-0.646373	-0.458501	-0.187872	0.360457		-0.424773	-0.850086	0.802568	-1.06501	-0.506209	-0.13122	-0.63743	0.32495	-0.318338
EEA1	154	-0.0979151	-0.996437	0.230733	-0.789132	-0.547176	-0.279199	-0.267977	0.365712		-1.2417	-0.639352	0.360709	-1.05809	-0.59184	-0.348688	-0.940528	0.2614	-0.323863
AXL	126	0.246342	-0.0890213	-0.508367	-0.257961	0.0786603	-0.383164	0.461825	0.0790222		0.557703	0.161498	0.57622	-0.129303	0.136142	0.223459	0.3596	0.38426	-0.325683
GPI	130	0.22784	-0.152139	-1.65522	-0.5372	0.0378507	-1.09621	1.13406	0.0973614		-0.219197	0.0597606	-1.13794	-0.63339	0.805946	-0.885664	-0.079718	0.0538309	-0.328115
ANP32C	6	0.101717	0.565847	0.378261	0.56407	0.333782	0.471165	-0.137383	0.318884		0.292771	0.18963	0.913373	0.50674	-0.468856	0.710057	0.2412	0.0774666	-0.331473
ALDH3A2	39	1.06114	-0.483926	0.39621	-0.536655	0.288605	-0.0702227	0.358828	0.364665		-0.273608	-0.33864	0.104126	-0.769397	0.0265113	-0.332635	-0.306124	0.478618	-0.332317
CCT3	290	1.16816	-0.829136	-0.0554156	-0.472532	0.16951	-0.263974	0.433484	0.356127		-0.593228	-0.520706	-0.751766	-0.560733	0.0992822	-0.656249	-0.556967	0.216838	-0.334201
PSIP1	36	-0.616479	4.34487	1.05539	3.83139	1.8642	2.44339	-0.579193	0.428698		0.500904	3.99943	2.00891	4.32165	-0.915115	3.16528	2.25017	0.352567	-0.335922
MAP2K1	122	-0.436226	0.37502	0.511108	-0.35014	-0.0306033	0.0804837	-0.111087	0.434187		0.0498443	0.0259517	0.587077	0.388054	-0.449668	0.487566	0.037898	0.0231298	-0.338581
SAE1	28	-0.822713	-0.0704135	-0.400251	-0.69554	-0.446563	-0.547895	0.101332	0.412702		-0.0802843	-1.24719	0.151437	-1.00298	-0.237965	-0.425772	-0.663737	0.399578	-0.339297
EIF3I	30	1.33729	0.356676	-0.562807	0.0539914	0.846984	-0.254408	1.10139	0.0987997		0.221797	0.0276695	-1.26269	-0.0110604	0.761608	-0.636875	0.124733	0.176093	-0.339784
CKAP4	288	0.202608	-0.620214	0.414911	-0.259351	-0.208803	0.0777802	-0.286583	0.32199		-1.39016	-0.248707	-0.451371	0.0694234	-0.628459	-0.190974	-0.819433	0.210977	-0.341876
FAU	66	0.323788	0.65246	1.12109	0.354592	0.488124	0.737841	-0.249717	0.305035		-1.28335	0.827353	0.445626	0.289	-0.595313	0.367313	-0.228	0.315195	-0.345596
ANXA4	66	-1.46568	0.0705884	-0.43918	-0.190981	-0.697546	-0.315081	-0.382465	0.335847		0.482452	-0.871522	1.47382	-0.401289	-0.730799	0.536265	-0.194535	0.296013	-0.348334
PNP	66	-1.7207	-0.843281	-1.61896	-0.73899	-1.28199	-1.17897	-0.103015	0.441781		-1.13538	-0.725306	0.0524007	-1.00199	-0.455549	-0.474796	-0.930345	0.252577	-0.352534
DDX39A	75	-0.241168	4.64529	-0.175808	4.50193	2.20206	2.16306	0.0390018	0.495923		0.470054	3.73904	0.747303	4.09567	-0.316942	2.42149	2.10455	0.452326	-0.355944
RPL23	84	-1.15161	1.01041	-0.794836	1.08607	-0.0705988	0.145618	-0.216216	0.44695		-1.09572	1.13787	0.297026	0.88955	-0.572213	0.593288	0.021075	0.334745	-0.355997
ARL6IP5	20	0.0919225	-1.37678	-0.602335	-1.57489	-0.64243	-1.08861	0.446182	0.331386		0.312372	-1.08462	0.155307	-1.10506	0.0887497	-0.474875	-0.386125	0.46672	-0.357432
ERO1A	78	-0.940929	-1.15829	-2.5719	-1.34166	-1.04961	-1.95678	0.907169	0.141781		0.211015	-1.23747	-0.578885	-1.54697	0.549699	-1.06293	-0.513228	0.296258	-0.35747
DEK	39	0.457358	3.70516	0.32368	3.30702	2.08126	1.81535	0.265908	0.457518		-0.110528	4.8743	0.55503	4.39367	-0.0924609	2.47435	2.38189	0.489611	-0.358369
RPL23A	68	-0.217742	1.46341	-0.18112	1.40749	0.622832	0.613185	0.0096469	0.497051		-0.74091	1.54229	-0.53495	2.03596	-0.349817	0.750506	0.400689	0.428793	-0.359464
AHNAK	900	-0.770541	0.0736338	-0.587391	-0.462833	-0.348453	-0.525112	0.176659	0.359508		1.16722	-0.149755	1.59757	-0.213888	-0.183108	0.69184	0.508731	0.44257	-0.359767
PARP1	345	0.164663	2.35463	0.236482	2.47998	1.25965	1.35823	-0.0985869	0.477787		-1.08077	2.80324	0.136427	2.50672	-0.460337	1.32157	0.861237	0.429183	-0.361751
DYNC1H1	212	-0.879758	-0.561599	-1.51337	-0.542025	-0.720678	-1.0277	0.307018	0.304511		-0.511368	-0.92693	-0.755887	-0.56071	-0.0608508	-0.658299	-0.719149	0.407885	-0.367869
XRCC5	689	1.42828	1.27806	0.494272	1.06195	1.35317	0.778112	0.575058	0.0946298		-1.00044	1.68542	-1.20777	1.49725	0.197748	0.144741	0.342489	0.463417	-0.37731
CAD	87	0.869206	-0.399642	1.44147	-0.116554	0.234782	0.662458	-0.427676	0.355883		-0.869592	0.107039	1.02319	-0.174388	-0.805677	0.424401	-0.381276	0.203275	-0.378001
DHX9	728	1.96195	2.7702	1.63035	3.54311	2.36607	2.58673	-0.220659	0.425694		1.07697	3.06312	1.94723	3.3945	-0.600819	2.67086	2.07004	0.336615	-0.380159
LMNB2	10	0.924941	3.77697	-0.802746	3.40913	2.35096	1.30319	1.04776	0.36016		0.643393	3.60512	-0.691683	3.60551	0.667341	1.45692	2.12426	0.411027	-0.380422
PTBP1	88	1.84698	1.76082	0.269765	2.41638	1.8039	1.34307	0.460831	0.354853		1.31323	1.54454	0.280221	2.42165	0.0779499	1.35094	1.42889	0.474443	-0.382881
BAG3	84	-0.127838	-0.433603	-0.0284201	-0.213306	-0.280721	-0.120863	-0.159857	0.232666		-0.455321	-0.483976	0.316403	-0.161705	-0.546998	0.0773491	-0.469649	0.074889	-0.38714
TOP1	48	-0.201418	3.91983	0.956715	3.72791	1.85921	2.34231	-0.483104	0.431857		0.121349	3.77209	1.49407	4.14494	-0.872782	2.8195	1.94672	0.368058	-0.389677
KLC1	60	0.610123	-0.187979	0.658439	-0.313302	0.211072	0.172568	0.0385033	0.478369		-0.0601042	-0.31081	0.802359	-0.469476	-0.351898	0.166441	-0.185457	0.320799	-0.390402
AP1G1	48	0.865978	-0.651624	0.0424451	-0.0790318	0.107177	-0.0182934	0.12547	0.442117		-0.989716	-0.320887	-0.501913	-0.277106	-0.265792	-0.38951	-0.655301	0.264917	-0.391262
RPSA	148	-0.223108	0.62599	0.485234	1.52993	0.201441	1.00758	-0.806142	0.176875		-0.899854	1.12977	1.64423	0.984896	-1.1996	1.31456	0.114958	0.188854	-0.393462
TRIM28	333	0.638449	1.23135	0.591216	1.32441	0.934901	0.957816	-0.0229144	0.482827		0.641642	0.777801	1.02465	1.23557	-0.420388	1.13011	0.709722	0.0393856	-0.397474
FDPS	28	1.10027	-0.77725	-0.682307	-0.231432	0.161508	-0.45687	0.618377	0.293717		-0.278102	-0.0728287	0.381081	-1.16434	0.216162	-0.391627	-0.175465	0.403788	-0.402215
UGP2	44	0.131228	-1.01948	-0.462783	-0.668624	-0.444127	-0.565703	0.121576	0.427242		-1.79354	-1.09307	-1.03286	-1.29176	-0.280992	-1.16231	-1.44331	0.265122	-0.402568
ARMT1	10	0.932543	0.685352	-0.0424988	-0.263736	0.808948	-0.153117	0.962065	0.0142309		0.676326	0.677871	-0.146841	0.389297	0.555871	0.121228	0.677098	0.0869227	-0.406194
HYOU1	45	-0.694484	-0.331677	-0.362937	-0.796882	-0.51308	-0.579909	0.066829	0.417598		0.212904	-0.896654	0.819077	-0.819966	-0.34143	-0.000444545	-0.341875	0.381498	-0.408259
PPP6R3	18	-1.55381	-0.575967	-1.88281	-0.835939	-1.06489	-1.35937	0.294487	0.360417		-1.20801	-0.740019	-1.2115	-0.492391	-0.122067	-0.851947	-0.974015	0.401375	-0.416554
EPHA2	117	0.128136	-1.32036	-0.376468	-0.922641	-0.59611	-0.649554	0.0534443	0.475617		-1.52936	-0.70978	-0.607984	-0.90421	-0.363474	-0.756097	-1.11957	0.245977	-0.416918
RAB3D	72	0.658067	-1.45933	-0.898339	-1.32221	-0.40063	-1.11028	0.709646	0.28927		-0.495648	-1.40921	-1.28603	-1.19447	0.287817	-1.24025	-0.952429	0.297357	-0.421829
HEATR1	45	0.231922	1.95422	1.31348	2.01299	1.09307	1.66323	-0.570164	0.30103		-0.275836	1.1108	1.63806	1.18296	-0.993029	1.41051	0.417481	0.153307	-0.422865
CTTN	93	1.04058	-0.23103	1.56024	-0.830884	0.404776	0.364679	0.0400972	0.489533		-1.23345	-0.139777	-0.254053	-0.353073	-0.38305	-0.303563	-0.686613	0.2788	-0.423147
VARS1	42	0.956395	-0.384954	0.110848	-0.449973	0.285721	-0.169562	0.455283	0.297534		0.000576774	-0.491035	-0.143164	-0.407771	0.0302384	-0.275467	-0.245229	0.461814	-0.425044
PYGB	168	0.658182	-0.635249	-0.52873	-0.674307	0.0114663	-0.601518	0.612985	0.222836		0.680062	-0.915762	0.108325	-0.712635	0.184305	-0.302155	-0.11785	0.428135	-0.42868
NASP	28	-1.77402	-0.76034	-0.718702	-0.990844	-1.26718	-0.854773	-0.412404	0.257136		0.126423	-0.705051	1.58794	-0.480181	-0.843191	0.553877	-0.289314	0.264144	-0.430786
CTBP1	44	1.00904	-0.607996	0.949601	-0.131594	0.20052	0.409004	-0.208483	0.425069		-2.11706	0.478139	-0.315657	-0.0377966	-0.642731	-0.176727	-0.819458	0.335558	-0.434248
ACAT1	92	0.808238	-0.55534	-0.941125	-0.83093	0.126449	-0.886028	1.01248	0.13848		0.693672	-1.03886	-0.605889	-0.895438	0.578069	-0.750663	-0.172594	0.289027	-0.434407
HSPH1	102	2.01781	-1.09757	-1.13447	-0.945141	0.460119	-1.0398	1.49992	0.21895		0.533609	-0.97752	-1.18192	-1.38543	1.06172	-1.28367	-0.221955	0.149176	-0.438203
SH3GLB1	69	-0.778918	0.360795	-0.728083	0.233723	-0.209061	-0.24718	0.0381189	0.481938		0.107003	-0.00291883	0.399438	0.505447	-0.4004	0.452443	0.0520423	0.0172476	-0.438519
IPO5	160	1.14958	-0.761748	-0.286612	-0.779304	0.193916	-0.532958	0.726874	0.269045		0.0713097	-0.925938	-0.767698	-0.654149	0.283609	-0.710923	-0.427314	0.314461	-0.443265
PRKAR1A	78	0.366336	0.838454	0.171812	0.659722	0.602395	0.415767	0.186628	0.318835		0.360348	0.817537	0.908154	0.786191	-0.25823	0.847172	0.588942	0.194509	-0.444858
ANP32B	26	-0.0296966	0.394996	-0.989751	0.0569757	0.18265	-0.466388	0.649037	0.184688		0.116688	-0.42687	-0.601743	-0.11604	0.2038	-0.358891	-0.155091	0.316155	-0.445237
PSMD1	582	0.801552	-1.25773	0.332704	-0.683974	-0.228087	-0.175635	-0.0524525	0.483858		-1.92778	-0.90481	-1.09844	-0.734403	-0.499872	-0.916422	-1.41629	0.227194	-0.44742
IQGAP1	1430	0.297554	-0.531457	-0.164099	-0.440097	-0.116951	-0.302098	0.185147	0.35647		-0.625593	-0.434945	-0.074908	-0.456535	-0.264548	-0.265721	-0.530269	0.170322	-0.449695
FAM114A1	12	-1.60306	-0.197417	-2.36103	-0.46233	-0.900238	-1.41168	0.51144	0.353623		-0.321167	-0.386834	0.164972	-0.99637	0.0616985	-0.415699	-0.354	0.462599	-0.449742
EHD1	120	-0.602725	-0.326054	-0.204303	-0.371412	-0.46439	-0.287857	-0.176533	0.194358		-1.39918	-0.23234	-0.258152	-0.110643	-0.631361	-0.184398	-0.815759	0.197668	-0.454829
TRIP13	26	0.237726	-0.671723	-1.55665	-0.491048	-0.216999	-1.02385	0.806849	0.184237		-0.642003	-0.430828	-1.14096	-0.635256	0.351692	-0.888107	-0.536415	0.163973	-0.455157
DYNC1LI2	60	1.62114	-1.03679	0.702181	-0.026288	0.292174	0.337946	-0.0457724	0.488259		-0.0521864	-0.865889	0.7743	-0.672011	-0.510182	0.0511445	-0.459038	0.30064	-0.46441
DNM1L	176	0.173608	-0.324848	0.168223	0.52957	-0.0756198	0.348897	-0.424517	0.150922		-0.755345	-0.434329	0.825158	-0.233581	-0.890626	0.295789	-0.594837	0.12434	-0.466109
PSMC1	380	0.850168	-0.224488	0.614578	-0.13945	0.31284	0.237564	0.0752759	0.459587		-0.304548	-0.101081	0.184743	0.203962	-0.397167	0.194353	-0.202814	0.0301372	-0.472443
PSAT1	36	-0.697333	-0.00683476	-0.644814	0.0687302	-0.352084	-0.288042	-0.0640421	0.454582		-0.0164464	0.0629878	0.86524	0.257346	-0.538022	0.561293	0.0232707	0.110656	-0.47398
SSB	25	-1.82739	-0.303673	-1.77101	-1.10296	-1.06553	-1.43699	0.371454	0.349454		0.00599667	-0.805166	0.431565	-1.02526	-0.102737	-0.296848	-0.399585	0.456597	-0.47419
LAMP2	69	-1.13815	-0.973816	-1.8156	-0.858537	-1.05598	-1.33707	0.281088	0.310577		-0.669564	-1.04113	0.00975854	-1.33018	-0.195136	-0.66021	-0.855346	0.402667	-0.476224
SEPTIN2	93	-0.44894	-0.286724	-0.000125475	-0.106638	-0.367832	-0.0533819	-0.31445	0.0417338		-0.273562	-0.397784	1.32634	-0.414982	-0.791351	0.455678	-0.335673	0.230155	-0.476901
LAMP1	81	-0.528893	-0.808512	-2.28407	-1.09015	-0.668703	-1.68711	1.0184	0.119294		0.175515	-0.529943	0.136323	-1.57176	0.540506	-0.71772	-0.177214	0.308891	-0.477897
LRPPRC	255	-0.739092	-1.00404	-1.27309	-1.08125	-0.871568	-1.17717	0.305603	0.101321		0.442849	-1.02964	0.602716	-0.837634	-0.175938	-0.117459	-0.293398	0.440039	-0.481541
PHGDH	120	-0.795004	-1.3294	-1.15011	-0.863505	-1.0622	-1.00681	-0.0553929	0.43594		-1.10557	-0.789917	-0.104743	-0.713118	-0.538814	-0.408931	-0.947744	0.128254	-0.483421
PSMD6	186	-0.344211	0.10183	0.190006	-1.01421	-0.121191	-0.412104	0.290913	0.347451		0.220056	-0.0809624	0.262308	0.265402	-0.194308	0.263855	0.0695468	0.162908	-0.485221
CPNE1	84	-0.0120672	-0.316814	-0.272636	-0.0245292	-0.16444	-0.148583	-0.0158577	0.471512		-0.446388	-0.148628	0.641187	-0.229753	-0.503226	0.205717	-0.297508	0.194162	-0.487368
LRPAP1	22	0.787078	-0.558155	0.00402726	-0.888861	0.114461	-0.442417	0.556878	0.280802		-0.717627	-0.298056	-0.129853	-1.02164	0.0679075	-0.575749	-0.507841	0.451508	-0.488971
PSMA6	396	-1.39329	-0.526864	-1.4491	-0.527905	-0.960076	-0.988502	0.0284267	0.484114		0.700862	-0.818629	0.987612	-0.184266	-0.460556	0.401673	-0.0588831	0.339292	-0.488983
ENO2	52	1.3295	0.0793156	1.37699	-0.0611629	0.704406	0.657913	0.0464926	0.482758		0.201637	-0.158193	0.555403	0.377529	-0.444744	0.466466	0.0217218	0.0785169	-0.491237
PSMC4	288	0.950831	-0.178385	0.849627	-0.263687	0.386223	0.29297	0.0932529	0.45856		-2.01925	0.621868	-0.917522	0.31629	-0.398077	-0.300616	-0.698693	0.405192	-0.49133
EIF4A2	40	-0.453244	-0.34986	-0.224549	-0.571985	-0.401552	-0.398267	-0.00328503	0.493592		-0.733262	-0.122195	0.542375	-0.401789	-0.498022	0.0702934	-0.427728	0.234621	-0.494737
PSMD3	485	1.41774	-0.858689	1.0669	-0.79417	0.279526	0.136366	0.143159	0.465654		-1.36525	-0.914699	-1.03563	-0.540196	-0.352059	-0.787914	-1.13997	0.201675	-0.495219
RBM12	4	0.969267	0.13441	-0.357005	0.193014	0.551838	-0.0819955	0.633834	0.166218		-0.514973	-0.0676105	-0.309758	-0.547206	0.13719	-0.428482	-0.291292	0.321139	-0.496644
PRPF6	54	3.39814	1.69874	2.61262	0.102859	2.54844	1.35774	1.1907	0.257176		-0.189998	-0.0187102	-2.18521	0.591793	0.692354	-0.796708	-0.104354	0.334019	-0.498346
TBCA	44	-0.602201	0.638931	-0.45003	-0.0623786	0.0183653	-0.256204	0.274569	0.356928		-1.13511	-0.287042	-1.16393	0.193595	-0.225906	-0.485167	-0.711073	0.402134	-0.500475
SNX12	22	0.35888	0.0789394	-0.86543	-0.397716	0.21891	-0.631573	0.850482	0.0445859		-0.598474	-0.0549476	-1.22652	-0.110947	0.342023	-0.668734	-0.326711	0.318416	-0.508459
GTPBP4	20	-0.28838	2.34843	0.350343	2.42613	1.03003	1.38824	-0.35821	0.425367		-0.275725	1.29219	1.22104	1.55317	-0.878866	1.3871	0.508235	0.19359	-0.520656
MAP4	90	-0.035812	-0.392069	-0.118083	-0.688414	-0.213941	-0.403249	0.189308	0.315055		-0.60397	-0.958359	0.00822715	-0.900588	-0.334984	-0.44618	-0.781164	0.28157	-0.524292
EIF3E	72	0.339125	0.34096	-1.02448	-0.203838	0.340042	-0.614159	0.954201	0.0727942		0.0296455	0.0489055	-1.05118	0.284106	0.422814	-0.383539	0.0392755	0.295669	-0.531387
PCBP3	16	0.257111	0.530567	-0.636227	0.131562	0.393839	-0.252333	0.646172	0.126852		-0.710681	-0.0229692	-0.780833	-0.172409	0.109796	-0.476621	-0.366825	0.416631	-0.536375
RUVBL1	282	-0.161682	1.04947	-0.223929	1.42069	0.443895	0.598379	-0.154483	0.446821		-2.0325	1.15784	-0.574675	1.08932	-0.694651	0.257323	-0.437329	0.36831	-0.540168
ZPR1	38	0.739101	-0.366262	1.11923	-0.612176	0.186419	0.253529	-0.0671099	0.476923		-0.965278	-0.727038	0.324405	-0.80032	-0.608201	-0.237957	-0.846158	0.200476	-0.541091
CANX	336	-2.35635	-2.69884	-2.4191	-2.47811	-2.5276	-2.4486	-0.0789953	0.346986		0.554518	-2.74702	1.31895	-2.26559	-0.622931	-0.473322	-1.09625	0.411056	-0.543935
SMS	12	0.974476	-0.260192	0.182852	-0.561894	0.357142	-0.189521	0.546663	0.263733		0.444432	-0.225806	0.0833299	0.14521	-0.00495633	0.11427	0.109313	0.494793	-0.55162
RBMX	60	1.01696	5.69511	0.703664	4.9415	3.35604	2.82258	0.533451	0.440664		0.966087	4.27043	1.05626	4.21938	-0.0195651	2.63782	2.61826	0.496976	-0.553017
KRT75	18	1.06182	3.62908	0.812342	1.46849	2.34545	1.14041	1.20503	0.229538		-0.944608	3.56975	-0.540487	1.86181	0.651909	0.660662	1.31257	0.411287	-0.553123
ME2	32	1.75489	-0.795747	0.494576	-0.734753	0.479571	-0.120088	0.599659	0.356541		0.235115	-0.62434	0.102415	-0.581666	0.0450132	-0.239626	-0.194612	0.471073	-0.554646
ITPA	22	1.93786	-1.09459	1.23727	-1.35248	0.421633	-0.0576026	0.479235	0.416225		-1.20843	-0.788426	-1.16155	-0.681586	-0.0768587	-0.92157	-0.998429	0.415999	-0.556094
EIF2AK2	58	1.45481	0.118457	0.933194	-0.00092065	0.786633	0.466137	0.320497	0.366084		-1.31906	0.195457	-0.675129	0.0288811	-0.238679	-0.323124	-0.561803	0.400951	-0.559175
COPB1	92	1.77079	-0.433753	0.780678	-0.158252	0.66852	0.311213	0.357307	0.396828		-0.429018	-0.332737	-0.756795	0.402063	-0.203511	-0.177366	-0.380877	0.379873	-0.560818
SERPINB2	75	2.49468	-0.0365376	0.833086	0.140201	1.22907	0.486643	0.742426	0.314272		-1.4505	0.470473	-1.10518	-0.235073	0.180112	-0.670126	-0.490014	0.440043	-0.562314
NT5DC3	6	1.1907	-0.54242	-0.0028909	-1.06666	0.324141	-0.534775	0.858916	0.243597		-1.13315	-0.59655	-1.71328	-0.605627	0.294599	-1.15945	-0.864852	0.339684	-0.564317
UNC45A	32	0.0289582	0.608291	0.785195	1.00591	0.318624	0.895554	-0.576929	0.101888		-1.14562	0.74701	1.49991	0.385986	-1.14225	0.942946	-0.199304	0.203733	-0.56532
LRRC59	28	0.906106	1.0176	-0.752782	0.890309	0.961851	0.0687636	0.893087	0.195721		-0.463472	1.16116	-0.844948	0.88842	0.32711	0.021736	0.348846	0.404434	-0.565978
RPS9	344	0.618313	0.865483	0.600159	1.29013	0.741898	0.945146	-0.203248	0.317445		-1.69617	0.722225	-0.72082	1.2858	-0.769462	0.282489	-0.486973	0.336391	-0.566214
RUVBL2	192	0.167839	1.85105	0.295447	1.43129	1.00944	0.863368	0.146075	0.449394		-1.48082	1.61204	-0.446067	1.42176	-0.422238	0.487845	0.0656067	0.418471	-0.568313
ATP2B1	58	0.963441	0.52212	0.567026	0.119311	0.74278	0.343169	0.399611	0.165733		-0.309759	-0.0258379	0.201352	-0.199152	-0.168898	0.0011002	-0.167798	0.281247	-0.56851
TPT1	48	1.06296	0.0708837	0.170472	-0.0978171	0.566921	0.0363277	0.530593	0.205158		-1.0033	0.17124	-0.896898	0.144053	-0.039608	-0.376423	-0.416031	0.482166	-0.570201
NRP1	185	0.67185	-0.0461502	1.09124	-0.153655	0.31285	0.468793	-0.155943	0.424159		-2.3354	-0.111069	-0.494565	-0.495876	-0.728012	-0.49522	-1.22323	0.289975	-0.57207
ETF1	52	0.152024	-0.839753	-0.361036	-0.749185	-0.343865	-0.55511	0.211246	0.364959		-1.56321	-0.391452	-0.562082	-0.669596	-0.36149	-0.615839	-0.977329	0.300759	-0.572736
CALU	28	0.3381	-0.87372	-0.113787	-0.664487	-0.26781	-0.389137	0.121327	0.436077		-0.213144	-0.959824	0.750325	-1.01778	-0.452758	-0.133726	-0.586484	0.341769	-0.574085
BCAT1	22	0.222274	-0.36978	0.495201	-0.43871	-0.073753	0.0282454	-0.101998	0.435323		-0.0622947	-0.741369	0.913868	-0.364562	-0.676485	0.274653	-0.401832	0.224322	-0.574486
RALA	50	0.540836	-0.459731	0.755521	-0.00784791	0.040552	0.373837	-0.333285	0.324637		-1.39413	-0.267007	0.622864	-0.467153	-0.908425	0.0778556	-0.830569	0.183113	-0.57514
ATAD3C	8	0.405488	0.644453	0.679514	0.631477	0.52497	0.655496	-0.130525	0.198139		0.503711	0.360908	1.75718	0.523059	-0.70781	1.14012	0.43231	0.186296	-0.577285
RACK1	376	2.65955	1.23368	-0.748932	1.35779	1.94661	0.304432	1.64218	0.162888		0.50299	0.506238	-2.44414	1.33048	1.06145	-0.556833	0.504614	0.315232	-0.580737
NIFK	12	0.291643	1.31858	1.44442	1.07536	0.805112	1.25989	-0.454776	0.246125		0.144506	0.909818	2.07363	1.05287	-1.03609	1.56325	0.527162	0.122909	-0.581313
DARS1	30	0.9126	0.559661	-0.00974031	0.224702	0.736131	0.107481	0.62865	0.0486395		-0.627537	0.711448	-0.205409	0.205043	0.0421387	-0.000182971	0.0419557	0.478743	-0.586511
SPART	22	0.814887	1.6498	0.49018	0.520022	1.23234	0.505101	0.727241	0.111907		-0.226961	0.625938	-0.411572	0.53291	0.13882	0.0606691	0.199489	0.423767	-0.588421
TNPO2	18	0.531579	-0.85499	-0.62036	-0.67707	-0.161706	-0.648715	0.487009	0.277719		-0.830931	-0.677147	-0.820814	-0.479617	-0.103824	-0.650216	-0.754039	0.317388	-0.590833
ATP5F1D	42	1.3575	0.675086	0.420155	0.384584	1.01629	0.40237	0.613925	0.107098		-1.37792	0.0801657	-1.11529	-0.226694	0.0221154	-0.67099	-0.648875	0.490843	-0.59181
PTGES3	66	0.625046	-0.831367	-2.06417	-1.3424	-0.10316	-1.70329	1.60012	0.0939053		-0.08461	-0.142995	-1.45489	-0.789066	1.00818	-1.12198	-0.113803	0.0472765	-0.591947
MCM3	130	1.69427	1.3652	0.190073	1.52703	1.52974	0.858552	0.671186	0.216206		-0.414007	1.23189	-0.419526	1.08994	0.0737354	0.335208	0.408943	0.476679	-0.597451
SWAP70	26	0.768172	-0.458387	0.748943	-0.856383	0.154892	-0.0537203	0.208612	0.427751		-0.0156201	0.185424	0.777991	0.175044	-0.391616	0.476517	0.0849018	0.171523	-0.600228
SLC25A4	30	-1.05426	-0.598693	-0.189254	-0.709613	-0.826476	-0.449433	-0.377042	0.194707		-0.883882	-0.585675	0.671414	-0.17673	-0.982121	0.247342	-0.734779	0.0802595	-0.605078
PANK4	12	-0.207147	-0.247285	-0.354737	0.322923	-0.227216	-0.0159072	-0.211309	0.29855		0.959766	-0.325798	2.1491	0.118181	-0.816658	1.13364	0.316984	0.283452	-0.605349
CDC37	66	0.705117	0.955365	0.0151165	0.779898	0.830241	0.397507	0.432733	0.197327		0.149041	1.2021	0.662365	1.04593	-0.178575	0.854147	0.675572	0.390088	-0.611308
ADSL	39	1.11037	-0.209829	0.959875	-0.352896	0.450271	0.303489	0.146781	0.444596		-0.513509	0.215804	1.11906	-0.485999	-0.465381	0.316529	-0.148852	0.32513	-0.612163
KIF5B	280	0.613271	-0.983151	-0.488737	-1.29131	-0.18494	-0.890025	0.705085	0.256345		-1.65089	-0.562619	-1.72873	-0.668515	0.0918698	-1.19862	-1.10675	0.457399	-0.613215
NONO	52	0.462971	0.661634	-0.886114	0.38906	0.562303	-0.248527	0.81083	0.167895		-0.111512	0.564192	-0.438032	0.497733	0.19649	0.0298506	0.22634	0.382969	-0.61434
IK	30	0.466604	1.84503	1.23581	1.57706	1.15582	1.40644	-0.250616	0.378921		-0.18558	1.61495	1.69504	1.46593	-0.865798	1.58049	0.714687	0.220379	-0.615182
EIF2S3	46	0.312987	0.492587	0.0832757	0.762443	0.402787	0.422859	-0.0200725	0.479813		-1.0581	0.994278	0.1355	1.07723	-0.638278	0.606367	-0.0319109	0.314409	-0.618205
SFRP1	180	-1.01106	0.00465041	-2.78916	-0.36024	-0.503206	-1.5747	1.07149	0.25058		1.68289	0.436775	1.10412	0.113954	0.450794	0.609038	1.05983	0.314085	-0.620698
SNRNP70	24	0.905926	2.90852	-0.364631	2.85709	1.90723	1.24623	0.660996	0.380366		0.787306	2.26855	0.548263	2.43045	0.0385732	1.48936	1.52793	0.488615	-0.622423
CRYZ	28	-0.145665	-0.561317	-0.924377	-0.275187	-0.353491	-0.599782	0.246291	0.294118		-0.263667	-1.6928	-0.106358	-1.09206	-0.379023	-0.599211	-0.978234	0.352496	-0.625314
XPO1	129	0.109754	-0.955835	-1.09827	-0.86086	-0.423041	-0.979565	0.556524	0.207601		0.514404	-0.74038	-0.449112	0.364938	-0.070901	-0.042087	-0.112988	0.466556	-0.627425
PURA	34	-0.0436459	0.204677	-0.334178	-0.0725691	0.0805154	-0.203373	0.283889	0.128061		-0.728835	-0.246715	-0.530543	0.242091	-0.343549	-0.144226	-0.487775	0.264654	-0.627438
BLVRA	18	0.524099	-0.191932	-0.066845	-0.493792	0.166084	-0.280319	0.446402	0.198147		-1.2046	-0.498873	-0.748855	-0.58455	-0.185034	-0.666702	-0.851737	0.330168	-0.631437
SETSIP	14	1.20332	-1.0285	-0.807933	-0.809484	0.0874107	-0.808708	0.896119	0.25311		0.415749	-0.831459	-0.306643	-0.626045	0.258489	-0.466344	-0.207855	0.363429	-0.63763
SACM1L	18	1.60593	0.304844	0.248641	0.640976	0.955388	0.444808	0.510579	0.265391		0.382891	0.616585	0.182435	1.07531	-0.129134	0.628872	0.499738	0.402947	-0.639714
ADSS2	52	-0.0956411	-0.186098	-2.24563	0.191257	-0.14087	-1.02719	0.886316	0.271424		0.582329	-0.0985158	-0.578004	0.572221	0.244798	-0.0028913	0.241907	0.374633	-0.641518
AP2A1	80	0.979305	0.0415828	-0.108552	-0.221609	0.510444	-0.165081	0.675525	0.144438		0.403718	0.0913647	0.227167	0.20256	0.0326776	0.214863	0.247541	0.427042	-0.642847
PA2G4	96	0.403363	0.678146	-0.441873	0.503885	0.540754	0.0310058	0.509748	0.204676		-0.664388	0.610284	-0.436476	0.649617	-0.133623	0.10657	-0.0270522	0.443934	-0.643371
ARCN1	56	0.48026	-1.0148	0.51268	-0.876226	-0.267272	-0.181773	-0.0854995	0.470425		-0.957558	-1.06854	0.296526	-0.854403	-0.734111	-0.278938	-1.01305	0.165953	-0.648612
ATP1A1	432	0.833417	-1.29965	-0.750716	-1.29981	-0.233115	-1.02527	0.79215	0.273329		0.00907044	-1.102	-0.442158	-0.929477	0.139351	-0.685817	-0.546466	0.419834	-0.652799
SLC25A12	57	2.25226	0.225219	1.89301	0.321057	1.23874	1.10703	0.131708	0.463789		-0.0189545	0.0655361	0.671123	0.421979	-0.523261	0.546551	0.0232908	0.0288863	-0.654968
DDB1	150	0.652918	0.27417	0.901268	0.302773	0.463544	0.60202	-0.138477	0.36675		-1.89279	0.807026	0.26669	0.234515	-0.793486	0.250602	-0.542884	0.308107	-0.655009
FEN1	112	0.0369008	0.0133253	0.137214	-0.357978	0.025113	-0.110382	0.135495	0.319736		-0.00192646	-0.51963	1.07894	-0.558566	-0.520964	0.260186	-0.260778	0.302875	-0.65646
AHSA1	18	0.734723	-1.79346	0.539154	-0.67753	-0.529368	-0.069188	-0.46018	0.387023		-2.36421	-1.24976	-0.566005	-0.813542	-1.11721	-0.689773	-1.80698	0.0947231	-0.657031
RAB5C	44	0.770017	0.315979	0.268901	0.364508	0.542998	0.316705	0.226294	0.216115		1.44316	-0.0245438	2.55968	-0.279034	-0.431012	1.14032	0.70931	0.40632	-0.657305
IMMT	30	0.82098	0.243356	0.0773019	0.778232	0.532168	0.427767	0.104401	0.419775		-0.232786	0.652552	0.976693	0.557821	-0.557374	0.767257	0.209883	0.186513	-0.661775
CHP1	50	1.66149	1.26709	-0.0174935	0.464451	1.46429	0.223479	1.24081	0.0287937		0.103949	0.775579	-0.698004	0.429731	0.5739	-0.134136	0.439764	0.237041	-0.666911
CTPS1	48	0.872896	0.610409	-0.0799877	0.174809	0.741653	0.0474106	0.694242	0.0314659		0.516894	0.20173	0.667592	0.0072417	0.0218953	0.337417	0.359312	0.47886	-0.672347
HP1BP3	33	0.145845	2.96896	-0.984574	2.70864	1.5574	0.862035	0.695366	0.396518		0.149644	2.34828	-0.113286	2.57073	0.0202411	1.22872	1.24896	0.495875	-0.675125
MYO1C	240	-0.289615	-0.27227	-1.15187	-0.186227	-0.280943	-0.669048	0.388105	0.252956		-0.408761	0.399199	0.409204	0.163176	-0.290971	0.28619	-0.00478115	0.281002	-0.679077
DRG1	51	-0.384449	-0.715283	-0.0324289	-0.543847	-0.549866	-0.288138	-0.261729	0.240341		-0.992206	-0.868413	0.275536	-0.251392	-0.942381	0.0120719	-0.930309	0.0367489	-0.680653
ABCF3	10	-0.0850724	-0.386558	-0.0821075	0.284369	-0.235815	0.101131	-0.336946	0.145718		-1.76389	0.103073	0.73613	-0.359919	-1.01851	0.188106	-0.830409	0.223034	-0.681568
UBA6	28	-0.668497	-0.751994	-0.512092	-0.851065	-0.710246	-0.681579	-0.0286667	0.442324		-1.66386	-0.890096	-0.309682	-0.816925	-0.713676	-0.563303	-1.27698	0.131428	-0.685009
RPL30	66	1.05366	1.06108	0.514728	0.580281	1.05737	0.547504	0.509869	0.00207965		-1.23076	0.933072	-0.395422	0.463929	-0.183097	0.0342536	-0.148844	0.444732	-0.692966
TXNRD1	224	1.75015	-0.510534	-0.195786	-0.617268	0.619808	-0.406527	1.02634	0.233128		-0.522488	-0.546393	-1.13688	-0.595962	0.331981	-0.866422	-0.534441	0.17244	-0.694354
PSMA3	388	2.68199	0.280274	1.29501	0.0798652	1.48113	0.687436	0.793698	0.307554		-0.136809	0.217737	-0.241182	0.125208	0.0984509	-0.0579869	0.0404639	0.368282	-0.695247
HSPBP1	12	1.02223	-0.26659	-0.0168839	-0.160101	0.377819	-0.0884923	0.466311	0.27335		-1.61132	0.257496	-0.767386	-0.11132	-0.237557	-0.439353	-0.67691	0.416384	-0.703868
RAB14	132	-0.252019	-0.52489	-1.11971	-0.991664	-0.388455	-1.05569	0.667232	0.0237097		0.568432	-1.42523	0.0988224	-0.877414	-0.039105	-0.389296	-0.428401	0.487547	-0.706337
HNRNPA1	176	1.06445	3.58643	1.19624	3.77635	2.32544	2.48629	-0.160854	0.468537		-0.511477	3.04747	0.532536	3.74541	-0.870976	2.13897	1.26799	0.37559	-0.710122
NSFL1C	34	1.2333	-0.526048	-0.178991	-0.181186	0.353625	-0.180089	0.533713	0.302868		-0.464879	-0.605866	-0.578644	-0.139049	-0.176526	-0.358847	-0.535373	0.262164	-0.710239
RPS14	82	1.67071	1.5261	1.36979	1.52876	1.5984	1.44928	0.149124	0.149792		-0.961139	1.44269	0.41878	1.18503	-0.561128	0.801903	0.240776	0.349981	-0.710252
RPS25	99	2.02304	2.70304	-0.344934	2.39693	2.36304	1.026	1.33705	0.221878		0.197476	2.16074	-1.32336	2.43466	0.623456	0.55565	1.17911	0.398202	-0.713589
PRKDC	106	0.982118	1.65672	1.60042	1.99307	1.31942	1.79674	-0.477327	0.172932		-0.393297	1.26413	1.74392	1.51797	-1.19553	1.63095	0.435416	0.144562	-0.718202
NAA15	56	1.2743	-0.845358	-1.63835	-0.92066	0.21447	-1.27951	1.49398	0.156751		0.49805	-0.802589	-1.01598	-0.838149	0.774796	-0.927065	-0.152269	0.179601	-0.71918
RAB1A	96	0.449324	-0.990086	1.06008	-0.44185	-0.270381	0.309116	-0.579497	0.316735		-0.990018	-0.899498	1.26871	-0.550502	-1.30386	0.359106	-0.944758	0.144285	-0.724367
SERPINE1	124	0.0488687	-0.661278	-0.470691	-0.240499	-0.306205	-0.355595	0.0493897	0.453422		-0.08883	-0.759921	1.18675	-0.684975	-0.675262	0.250887	-0.424375	0.283536	-0.724652
TUBB6	82	1.03573	1.01109	0.0771817	0.20438	1.02341	0.140781	0.882629	0.00267186		0.197752	0.482876	0.0632644	0.302328	0.157517	0.182796	0.340314	0.243166	-0.725112
AP2B1	156	0.16802	-0.54265	-1.34352	-0.650222	-0.187315	-0.99687	0.809555	0.122253		-1.10473	-0.542205	-1.18269	-0.630901	0.0833259	-0.906796	-0.82347	0.426048	-0.726229
PCBP2	48	-0.336817	-0.209229	0.782846	-0.00060857	-0.273023	0.391119	-0.664141	0.118114		-1.01431	-0.24271	1.61098	-0.0863173	-1.39084	0.762332	-0.628508	0.137119	-0.726699
CCT8	252	0.360205	-1.05296	-0.13694	-1.05733	-0.346379	-0.597133	0.250754	0.397113		-1.31214	-0.871168	-0.226243	-1.00316	-0.476953	-0.614703	-1.09166	0.198713	-0.727707
HNRNPA2B1	196	0.43587	2.24244	0.464001	2.03055	1.33915	1.24728	0.0918759	0.472871		-0.69203	1.89207	0.175026	2.29778	-0.636388	1.23641	0.600017	0.370063	-0.728264
ACADVL	135	-0.256484	-0.762346	-1.49732	-0.715499	-0.509415	-1.10641	0.596994	0.164159		-0.168159	-0.784471	0.276916	-0.959749	-0.134898	-0.341417	-0.476315	0.431614	-0.731893
RPS11	165	2.3168	-0.0548048	0.56396	0.237176	1.131	0.400568	0.73043	0.30191		-1.47704	0.31072	-1.52878	0.368354	-0.00294737	-0.580214	-0.583162	0.499201	-0.733378
SF3B3	84	1.92047	2.98038	1.76866	3.65243	2.45042	2.71055	-0.260121	0.416111		-1.37115	3.21094	0.374709	3.46214	-0.998529	1.91842	0.919896	0.376189	-0.738408
DECR1	60	-0.38009	0.14137	-0.0640572	0.211944	-0.11936	0.0739435	-0.193304	0.289795		0.254506	-0.222341	1.30669	0.589756	-0.932141	0.948224	0.0160829	0.0813848	-0.738838
SMARCA5	44	1.02483	1.55361	0.486842	1.58155	1.28922	1.0342	0.255023	0.357797		-1.26009	1.24165	-0.65358	1.60683	-0.485845	0.476625	-0.00921956	0.400161	-0.740867
CDK1	288	0.501344	-0.0781793	0.441577	-0.708879	0.211582	-0.133651	0.345234	0.322795		-0.169489	-0.735091	0.249584	-0.360311	-0.396927	-0.0553633	-0.45229	0.220305	-0.74216
PPP2R1A	504	-0.148481	-0.38877	-0.0919939	-0.452835	-0.268626	-0.272414	0.00378854	0.493821		-0.198536	-0.00467611	1.76846	-0.493868	-0.738903	0.637297	-0.101606	0.290968	-0.742692
ACOT7	22	-0.224684	-0.954084	1.86103	-1.20797	-0.589384	0.326533	-0.915917	0.310077		-0.934261	-1.33595	2.20259	-1.14907	-1.66187	0.526758	-1.13511	0.214308	-0.745948
DDX24	16	0.492226	2.01345	0.320899	2.15991	1.25284	1.24041	0.0124325	0.496317		-0.427201	1.50237	0.731385	1.85613	-0.756173	1.29376	0.537587	0.284072	-0.768605
EFL1	24	0.288592	-0.656781	1.66871	-0.693003	-0.184095	0.487855	-0.67195	0.325033		0.608648	-1.66991	2.17346	-0.33175	-1.45149	0.920857	-0.530631	0.240819	-0.779537
IKBKB	136	-0.257414	-0.317209	-0.932738	-1.09459	-0.287312	-1.01366	0.72635	0.00690755		0.402087	-0.287235	0.910321	-0.663991	-0.0657385	0.123165	0.057426	0.472992	-0.792089
VCL	1404	0.095392	-0.659106	-1.57853	-1.27965	-0.281857	-1.42909	1.14723	0.0528219		0.713379	-0.875597	0.146198	-1.00439	0.347988	-0.429097	-0.0811088	0.378342	-0.799244
NOP56	72	0.487407	1.79605	-0.59033	2.17555	1.14173	0.79261	0.349118	0.420352		-1.13803	2.02664	-0.547106	2.35277	-0.458527	0.902833	0.444306	0.425312	-0.807645
RPL7A	116	0.789848	0.692161	0.921179	0.787729	0.741004	0.854454	-0.113449	0.151849		0.176644	0.264672	1.68126	0.611601	-0.925771	1.14643	0.220658	0.113322	-0.812322
CSE1L	60	0.692392	-0.874731	-0.684895	-1.20162	-0.0911693	-0.94326	0.85209	0.205122		-0.593451	-0.728004	-0.713518	-0.68512	0.0385912	-0.699319	-0.660727	0.31556	-0.813499
HNRNPL	75	-0.243472	4.58541	0.514826	4.40462	2.17097	2.45972	-0.288752	0.467143		-0.366371	2.71406	0.503342	4.06329	-1.10947	2.28332	1.17384	0.341904	-0.820722
LARS1	39	-0.154143	-1.34875	-0.100948	-0.927682	-0.751445	-0.514315	-0.23713	0.38754		-1.28059	-1.21153	0.839284	-1.21104	-1.06018	-0.185879	-1.24606	0.204971	-0.823053
COPA	80	0.92492	-0.479846	1.62317	-0.794837	0.222537	0.414167	-0.19163	0.451771		-1.81233	-0.280969	0.274941	-0.338853	-1.01469	-0.0319563	-1.04665	0.17186	-0.823063
LMNA	748	1.00069	4.77909	1.15308	5.00392	2.88989	3.0785	-0.188609	0.475309		0.0589964	6.17339	2.58717	5.66881	-1.01179	4.12799	3.11619	0.39772	-0.823184
TPM3	117	-0.808285	-0.14498	-2.82927	-0.878762	-0.476632	-1.85401	1.37738	0.156487		0.799484	0.22323	-0.198151	0.116837	0.552014	-0.0406568	0.511357	0.117381	-0.825367
TM9SF3	4	0.689867	0.186827	0.722936	0.358628	0.438347	0.540782	-0.102435	0.386429		-1.21004	-0.13158	0.212497	0.307594	-0.930856	0.260045	-0.670811	0.113823	-0.828421
CAB39	40	-1.4524	-0.72068	0.6483	-1.18335	-1.08654	-0.267523	-0.819018	0.246809		-1.91964	-1.05608	0.839413	-0.511425	-1.65185	0.163994	-1.48786	0.0877506	-0.832835
LASP1	14	2.62553	-0.96234	-0.703082	-0.610012	0.831593	-0.656547	1.48814	0.247086		0.542801	-1.15943	-0.804859	-1.1187	0.653467	-0.96178	-0.308312	0.26451	-0.834672
CAPN2	256	1.2215	-0.123056	-3.30111	-1.15608	0.549222	-2.2286	2.77782	0.0797115		2.3066	-0.56323	-1.64497	-0.497189	1.94277	-1.07108	0.871688	0.167814	-0.835052
PUM3	16	-0.319901	2.59181	0.185104	2.21172	1.13595	1.19841	-0.0624571	0.487555		-0.97841	1.90618	0.653395	2.09166	-0.908643	1.37253	0.463887	0.314838	-0.846186
OCIAD1	6	0.43648	-0.54861	-0.479375	-0.700049	-0.0560651	-0.589712	0.533647	0.200619		-1.29899	-1.12968	-0.81626	-0.984744	-0.31383	-0.900502	-1.21433	0.0597121	-0.847476
SUN1	39	1.79924	0.799715	1.67323	0.90864	1.29948	1.29093	0.00854224	0.4952		-0.205578	1.22267	1.92135	0.775613	-0.839937	1.34848	0.508544	0.227877	-0.848479
SEC23A	42	1.61229	-1.04416	0.834577	-0.987933	0.284064	-0.076678	0.360742	0.421794		-1.15598	-0.533689	0.0580658	-0.771235	-0.48825	-0.356585	-0.844835	0.22285	-0.848993
SND1	64	1.16061	0.0873853	-0.00154039	0.388808	0.623996	0.193634	0.430362	0.26484		-0.830873	0.140073	-0.439058	0.590321	-0.421031	0.0756316	-0.3454	0.306077	-0.851393
AKR1B1	68	1.15255	0.52998	0.02234	0.463257	0.841264	0.242798	0.598466	0.128607		-1.76803	0.0797526	-1.1913	0.0154108	-0.256194	-0.587947	-0.844141	0.418999	-0.85466
UMPS	39	1.17142	-0.798421	-0.252926	-0.922525	0.1865	-0.587725	0.774225	0.267143		-0.572253	-0.911818	0.118199	-1.43984	-0.0812167	-0.660819	-0.742035	0.464079	-0.855442
RPL13	162	2.24158	2.0519	1.01612	2.34165	2.14674	1.67888	0.46786	0.278501		-0.25593	1.82444	0.119626	2.24514	-0.398129	1.18238	0.784256	0.406997	-0.865989
GANAB	140	-0.144804	-0.600366	-2.43129	-1.07772	-0.372585	-1.7545	1.38192	0.096306		0.226663	-1.15236	-0.57094	-1.3789	0.512073	-0.97492	-0.462846	0.293644	-0.869845
HK1	368	1.45606	0.152904	-0.100161	-0.0424802	0.80448	-0.0713205	0.875801	0.155718		0.273431	0.0121811	0.3476	-0.0711558	0.00458396	0.138222	0.142806	0.493433	-0.871217
KRT8	140	2.37152	-0.741619	1.66809	-0.352695	0.81495	0.657697	0.157253	0.470094		-2.37698	-0.43763	-1.12394	-0.261693	-0.714488	-0.692815	-1.4073	0.285072	-0.871741
GNS	44	0.0482371	-0.382406	1.33374	-0.702908	-0.167084	0.315419	-0.482503	0.344257		-1.54736	-0.443227	0.966008	-0.24694	-1.35483	0.359534	-0.995295	0.120169	-0.872326
SF3B2	80	0.57604	4.23771	0.561648	3.39803	2.40688	1.97984	0.427039	0.435353		0.0395216	3.5	1.31953	3.11647	-0.448242	2.218	1.76976	0.419767	-0.875281
CBR1	42	0.328975	-0.318742	-0.475705	-0.403005	0.0051165	-0.439355	0.444471	0.152912		-0.00811252	-0.695178	0.689894	-0.529073	-0.432056	0.0804105	-0.351645	0.299909	-0.876527
MRPL15	24	-0.536765	-0.283846	-1.27776	0.234595	-0.410306	-0.521583	0.111277	0.448953		-1.33068	-0.370925	-0.631467	0.461286	-0.765713	-0.0850906	-0.850804	0.201398	-0.87699
CHMP4B	70	-0.0527093	-0.635184	-2.17589	-0.868526	-0.343946	-1.52221	1.17826	0.120707		-0.116967	-0.167826	-0.410552	-0.475954	0.300856	-0.443253	-0.142397	0.00921777	-0.877405
SYNCRIP	36	1.32774	2.98776	-0.338238	2.62396	2.15775	1.14286	1.01489	0.305334		0.199698	2.36673	-0.363446	2.66915	0.130362	1.15285	1.28322	0.475299	-0.884529
GNL1	14	0.436376	-0.365127	0.699587	0.0035076	0.0356247	0.351547	-0.315922	0.306044		-1.90821	-0.414992	0.356413	-0.273239	-1.20319	0.0415873	-1.1616	0.137932	-0.887267
ITGAV	260	-0.352373	0.33825	-1.87691	0.550852	-0.0070611	-0.663028	0.655967	0.327515		0.659632	0.250687	1.00118	0.384549	-0.237706	0.692865	0.455159	0.293179	-0.893672
DHX15	42	1.22155	1.36436	-1.0917	1.63372	1.29295	0.271011	1.02194	0.266007		0.0953663	1.6287	-0.0970922	1.56859	0.126286	0.735749	0.862035	0.460679	-0.895654
NT5E	48	1.25944	-0.570724	0.729713	-0.591169	0.344358	0.0692719	0.275086	0.415071		-1.0282	-0.119713	-0.0181756	0.121661	-0.625697	0.0517425	-0.573955	0.153234	-0.900783
PFAS	24	2.23683	-0.689174	-0.349819	-0.44581	0.773828	-0.397814	1.17164	0.25372		0.0649162	-0.46502	-0.153715	-0.785733	0.269672	-0.469724	-0.200052	0.290153	-0.90197
RPS3	710	2.66323	1.46754	1.50323	1.56193	2.06538	1.53258	0.532805	0.233656		-1.34883	1.35006	-0.866017	1.62331	-0.378032	0.378645	0.000613168	0.427956	-0.910837
CUL4B	120	1.41535	0.125545	-0.40827	-0.0404906	0.770449	-0.22438	0.994829	0.1381		-0.711352	0.287032	-0.815155	0.246765	0.0720344	-0.284195	-0.21216	0.465139	-0.922795
NUMA1	82	0.615096	1.38192	0.354259	0.671364	0.998509	0.512811	0.485698	0.181177		-0.577289	1.85286	0.253959	1.89703	-0.437706	1.07549	0.637787	0.396766	-0.923404
RRM1	132	-0.169355	-0.320923	-0.67754	-0.721017	-0.245139	-0.699278	0.454139	0.0144203		-2.1831	-0.450227	-0.91454	-0.778881	-0.469955	-0.846711	-1.31667	0.321427	-0.924094
CAPZA2	66	0.351916	-0.806188	1.1194	-0.770275	-0.227136	0.174562	-0.401698	0.375853		0.10033	-0.759041	2.47955	-0.477378	-1.33044	1.00108	-0.329355	0.2393	-0.928741
BCAP31	52	-0.646923	0.393488	-1.75261	-0.301846	-0.126717	-1.02723	0.900511	0.209634		1.14584	0.220231	1.48397	-0.0590507	-0.0294263	0.71246	0.683034	0.488439	-0.929938
CYRIB	39	0.766506	-0.424796	1.32049	-0.974137	0.170855	0.173178	-0.00232285	0.499365		-0.540917	-0.773615	1.25133	-0.689247	-0.938307	0.281041	-0.657266	0.219146	-0.935984
SNRNP200	57	1.64782	1.32531	-0.469445	1.62064	1.48657	0.575597	0.91097	0.239876		0.566056	1.67188	0.514042	1.77443	-0.0252671	1.14423	1.11897	0.489347	-0.936237
WARS1	76	2.03465	-0.501427	-1.02319	-1.16452	0.766609	-1.09386	1.86047	0.140274		1.04721	-0.817399	-0.961628	-0.655894	0.923667	-0.808761	0.114906	0.215669	-0.9368
PGLS	15	-0.854626	-0.554629	-0.970421	-0.64248	-0.704627	-0.806451	0.101824	0.345891		-1.40512	-0.822599	0.0581003	-0.612145	-0.836836	-0.277022	-1.11386	0.100066	-0.93866
DPYSL3	52	-0.144756	-0.585242	-1.48135	-0.59944	-0.364999	-1.04039	0.675395	0.152071		-1.3227	0.0269251	-0.231532	-0.530782	-0.266728	-0.381157	-0.647885	0.368379	-0.942123
ALDH1A3	221	0.402006	-0.941509	-0.460661	-1.28608	-0.269751	-0.873369	0.603618	0.261958		0.910713	-1.13401	1.47332	-1.01827	-0.339169	0.227521	-0.111648	0.426403	-0.942787
YARS1	84	0.470696	-0.651017	-1.78659	-1.36613	-0.0901601	-1.57636	1.4862	0.0656021		0.240274	-0.858823	-0.771958	-0.932258	0.542834	-0.852108	-0.309274	0.215716	-0.943369
MRPL44	28	0.302696	-0.315811	0.295513	-0.0356306	-0.00655788	0.129941	-0.136499	0.367354		-0.482307	-0.124191	1.36704	0.191984	-1.08276	0.779514	-0.303249	0.10999	-0.946265
ALDH18A1	27	0.318825	0.0884719	0.127486	0.670979	0.203649	0.399232	-0.195584	0.287848		-0.178454	1.13463	2.28481	0.960843	-1.14474	1.62282	0.478088	0.172207	-0.949153
GMPS	16	-0.0435124	-1.06346	-2.32719	-1.07652	-0.553486	-1.70186	1.14837	0.145334		-0.571264	-0.407147	-0.779339	-0.596705	0.198817	-0.688022	-0.489205	0.123391	-0.949554
HADHB	36	0.554605	0.839641	-0.345794	0.200226	0.697123	-0.0727839	0.769907	0.0648084		-1.42524	0.873183	-0.533702	0.364805	-0.191581	-0.0844483	-0.276029	0.445434	-0.961488
ALDH7A1	33	-0.474357	0.0693106	-0.484557	-0.45391	-0.202523	-0.469233	0.26671	0.215292		-1.2538	0.125849	0.778609	-0.509366	-0.698597	0.134622	-0.563976	0.268121	-0.965307
VAPA	58	0.273127	-0.559881	0.180887	-0.320391	-0.143377	-0.0697522	-0.0736247	0.446756		-0.36736	-0.781719	1.36807	-0.429278	-1.04394	0.469397	-0.57454	0.187555	-0.970312
TOMM40	26	1.33536	-0.641268	0.108602	-0.264044	0.347046	-0.0777206	0.424766	0.356921		-1.38583	0.314467	-0.244686	0.270373	-0.548523	0.0128434	-0.535679	0.299922	-0.973289
EGFR	256	1.01388	-0.249544	1.16952	-0.389222	0.382166	0.390149	-0.00798344	0.497187		-0.703839	0.00680577	0.857483	0.410371	-0.982443	0.633927	-0.348517	0.0720666	-0.97446
RANGAP1	115	1.43898	-0.474208	0.367218	-0.31151	0.482385	0.0278536	0.454531	0.349061		-0.423201	-0.446646	0.730542	-0.550933	-0.524728	0.0898042	-0.434924	0.24947	-0.979259
HNRNPC	78	1.62007	1.9481	2.08627	2.46978	1.78408	2.27802	-0.493936	0.0947077		-0.414578	2.1002	1.87646	2.75659	-1.47372	2.31653	0.84281	0.191937	-0.979781
CRMP1	26	-1.03759	-0.767054	-0.361988	-0.747175	-0.90232	-0.554582	-0.347738	0.138791		-1.7961	-1.15927	0.377344	-0.666423	-1.33315	-0.14454	-1.47768	0.0804959	-0.985407
THUMPD1	8	1.00454	-0.5323	0.0033359	-0.517772	0.23612	-0.257218	0.493338	0.302513		0.0247867	-0.534954	0.676595	-0.200129	-0.493316	0.238233	-0.255083	0.221488	-0.986655
TXNL1	14	-0.0250653	-1.33376	-0.820149	-1.49436	-0.679415	-1.15725	0.477839	0.291411		-0.227698	-1.03783	1.16285	-1.4034	-0.512492	-0.120273	-0.632765	0.369971	-0.990331
NMT2	36	0.381685	-0.541139	-0.434931	-0.134936	-0.079727	-0.284933	0.205206	0.356735		-1.98738	0.0933729	-0.258118	-0.0654275	-0.785231	-0.161773	-0.947004	0.265364	-0.990438
DDX5	408	0.772104	3.90912	1.26213	4.41953	2.34061	2.84083	-0.500219	0.421515		-1.21949	2.82557	1.37978	3.2173	-1.4955	2.29854	0.80304	0.28509	-0.995284
RPS3A	180	1.7019	1.76713	-0.0406912	1.64805	1.73451	0.803682	0.93083	0.192747		-0.370816	1.7774	-0.273206	1.82591	-0.0730578	0.776351	0.703293	0.48281	-1.00389
MCM4	66	1.68578	0.770737	0.0926197	0.170077	1.22826	0.131348	1.09691	0.0697383		0.241379	-0.337285	-0.523451	0.255067	0.0862389	-0.134192	-0.0479531	0.437626	-1.01067
RAD23B	69	0.953041	0.0977628	-0.225651	0.0386666	0.525402	-0.0934923	0.618894	0.150451		-1.30682	0.0348591	-0.395499	-0.0861196	-0.39517	-0.240809	-0.635979	0.311957	-1.01406
PSMD4	270	1.08042	-0.0357227	0.599902	-1.12323	0.522349	-0.261664	0.784013	0.262405		0.349306	0.0586537	1.26485	-0.395104	-0.230892	0.434872	0.20398	0.404887	-1.01491
ACY1	18	0.724496	-1.2104	-2.37777	-1.30524	-0.24295	-1.8415	1.59855	0.14264		-0.210797	-1.42755	-0.470833	-2.30697	0.569731	-1.3889	-0.819172	0.328236	-1.02882
TCP1	231	1.74501	-0.343178	-0.902135	-0.385562	0.700917	-0.643848	1.34477	0.168825		-1.08159	-0.310601	-1.86852	-0.124587	0.300456	-0.996552	-0.696096	0.391246	-1.04431
HNRNPH3	21	1.64218	3.29108	0.0637119	3.13209	2.46663	1.5979	0.86873	0.333693		0.763737	3.16104	1.26665	3.02378	-0.182829	2.14522	1.96239	0.456669	-1.05156
NUP54	94	0.428745	1.57391	0.0825704	1.95209	1.00133	1.01733	-0.0160019	0.494839		-0.0120545	1.6662	1.84824	1.94133	-1.06771	1.89478	0.827074	0.165858	-1.05171
GART	64	1.09093	-1.12811	2.0487	-0.639283	-0.0185907	0.704709	-0.7233	0.359205		-1.37443	-1.84084	1.56588	-1.22108	-1.78003	0.172399	-1.60763	0.167405	-1.05673
NUDC	34	1.4307	-0.315952	-0.946202	-0.113477	0.557374	-0.529839	1.08721	0.188943		-0.74052	-0.257302	-0.509466	-0.547558	0.0296014	-0.528512	-0.498911	0.456978	-1.05761
ACTN4	1150	3.67476	-1.4388	1.11759	-1.48503	1.11798	-0.183718	1.3017	0.347251		-2.97927	-1.28855	-3.44006	-1.31468	0.243461	-2.37737	-2.13391	0.437115	-1.05824
YWHAH	84	-0.0291496	-0.235998	-0.501854	-0.747822	-0.132574	-0.624838	0.492264	0.0460389		-0.502816	-1.15996	0.921451	-1.41294	-0.585643	-0.245744	-0.831387	0.338405	-1.07791
NDUFA10	20	0.0585672	-0.321639	-0.82553	-0.266465	-0.131536	-0.545998	0.414462	0.172476		-0.541155	0.144379	1.05243	-0.116938	-0.666134	0.467746	-0.198388	0.214652	-1.0806
PPP4R1	10	0.446081	0.557127	-0.129683	0.905137	0.501604	0.387727	0.113877	0.423541		-1.20267	0.542936	0.160839	1.11547	-0.968024	0.638155	-0.329869	0.216574	-1.0819
HSPA9	416	0.131735	-1.05821	0.225806	-1.0759	-0.463237	-0.425048	-0.0381883	0.484696		-1.24748	-0.99737	0.664096	-0.663111	-1.12292	0.000492421	-1.12242	0.119117	-1.08473
AKR1A1	76	-0.955365	-0.855953	-1.09823	-1.41637	-0.905659	-1.2573	0.351639	0.084662		0.0452604	-1.3888	1.44356	-1.31826	-0.734422	0.0626516	-0.67177	0.341706	-1.08606
FKBP4	84	0.975627	0.40621	-0.344451	0.0400969	0.690919	-0.152177	0.843096	0.066786		-1.36567	0.109621	-0.743778	-0.0172523	-0.247509	-0.380515	-0.628024	0.395906	-1.0906
DDX47	24	1.20055	1.15892	1.6653	1.41728	1.17974	1.54129	-0.361547	0.0513348		0.0989045	0.530933	2.57468	0.967827	-1.45633	1.77125	0.314919	0.111068	-1.09479
NIBAN2	80	0.54077	-0.509825	0.121133	-0.333139	0.0154725	-0.106003	0.121476	0.425787		-0.959478	-0.396259	1.38396	-0.791604	-0.974047	0.296179	-0.677868	0.2387	-1.09552
ATP2A2	165	-0.00676951	-0.189641	-0.402963	-0.219222	-0.0982055	-0.311093	0.212887	0.121105		-0.585155	-0.88554	0.53174	-0.233135	-0.88465	0.149303	-0.735347	0.0820866	-1.09754
SLK	68	0.306989	-0.523379	-0.568729	-0.762716	-0.108195	-0.665723	0.557528	0.16055		-0.903047	-0.943332	0.249475	-1.00912	-0.543369	-0.37982	-0.923189	0.239545	-1.1009
H3C1	265	0.519609	6.37509	0.0683516	5.65282	3.44735	2.86059	0.586761	0.448991		0.264919	5.97105	1.81106	5.45507	-0.515083	3.63307	3.11798	0.446513	-1.10184
H2BC11	112	0.994574	2.19646	0.260396	3.32032	1.59552	1.79036	-0.194843	0.458238		-1.32166	3.62969	0.683624	4.2205	-1.29805	2.45206	1.15401	0.355586	-1.10321
HPRT1	44	1.05496	-0.148873	-0.0911662	-0.64	0.453042	-0.365583	0.818624	0.170739		0.562433	-0.675639	0.915202	-0.452526	-0.287941	0.231338	-0.0566031	0.39223	-1.10657
DPP3	14	1.14495	-0.68033	0.858038	-1.20353	0.23231	-0.172747	0.405056	0.398161		0.66595	-1.05882	1.7825	-0.767793	-0.703788	0.507353	-0.196434	0.346197	-1.10884
TPR	204	0.610633	2.27484	0.0289701	2.11046	1.44274	1.06972	0.373021	0.40291		-0.156721	1.59647	1.23077	1.68807	-0.739545	1.45942	0.719874	0.250035	-1.11257
LMNB1	128	0.983196	3.79575	0.0635662	4.33809	2.38948	2.20083	0.188646	0.473966		-1.08588	4.68742	1.17987	4.27379	-0.926061	2.72683	1.80077	0.401968	-1.11471
NAMPT	120	0.381444	-0.431817	-0.528284	-0.529004	-0.0251867	-0.528644	0.503457	0.170645		0.647437	-0.901808	0.990683	-0.0200514	-0.612501	0.485316	-0.127185	0.287961	-1.11596
UGGT1	64	0.804623	-1.03216	-0.644096	-0.78008	-0.113769	-0.712088	0.598319	0.291268		-0.617287	-1.05214	0.741912	-1.37382	-0.518761	-0.315953	-0.834714	0.339195	-1.11708
NUP133	180	-0.573482	0.345115	-0.945021	0.676332	-0.114183	-0.134345	0.0201611	0.492351		-2.07089	0.934981	-0.0569508	1.11499	-1.09698	0.529022	-0.567954	0.283322	-1.11714
SUPT16H	120	0.784118	3.55967	0.027234	3.35112	2.17189	1.68918	0.482714	0.422139		-1.1877	3.37738	0.204127	3.25867	-0.636558	1.7314	1.09484	0.419132	-1.11927
ERP44	26	0.866425	-0.240365	0.894669	-0.049913	0.31303	0.422378	-0.109348	0.447159		-0.656312	-0.601524	1.62244	-0.417422	-1.23143	0.602512	-0.628918	0.17542	-1.12208
DDX50	24	0.008781	1.86081	-0.835675	3.27091	0.934795	1.21762	-0.28282	0.455781		-1.02536	2.60276	1.71008	2.68528	-1.40898	2.19768	0.7887	0.265721	-1.12616
EFTUD2	147	1.57879	3.09646	2.3594	3.02739	2.33762	2.6934	-0.355775	0.354821		-1.00405	1.83309	1.0055	2.7907	-1.48358	1.8981	0.414516	0.234722	-1.12781
RPS10	64	1.92079	1.33102	0.670897	1.58944	1.6259	1.13017	0.495732	0.229802		-2.20277	1.70022	-0.662899	1.43004	-0.634847	0.383571	-0.251276	0.400659	-1.13058
BRIX1	10	-0.911964	3.85419	-0.200403	3.6483	1.47111	1.72395	-0.252833	0.470866		-1.34194	3.03503	1.44456	3.01652	-1.38399	2.23054	0.846548	0.306049	-1.13116
TBC1D15	12	-0.430822	1.49147	-1.35821	0.643585	0.530326	-0.357312	0.887638	0.293942		1.52461	0.253551	1.22053	1.04615	-0.244258	1.13334	0.889079	0.370006	-1.1319
AP3M1	24	0.545899	-0.319868	-0.596425	-0.955796	0.113016	-0.776111	0.889126	0.0991339		0.0071933	-1.34283	0.116245	-0.965398	-0.243243	-0.424577	-0.667819	0.402482	-1.13237
SSRP1	182	0.910009	3.95556	1.59321	3.43617	2.43278	2.51469	-0.0819063	0.483739		0.552234	3.26115	2.43713	3.80535	-1.21455	3.12124	1.90669	0.253722	-1.13265
IDH2	80	-0.897615	-0.131714	-2.01056	-0.446505	-0.514664	-1.22853	0.713868	0.249237		2.17701	-0.683611	3.0479	-0.71332	-0.420591	1.16729	0.746699	0.437556	-1.13446
PDCD6IP	390	-0.032177	-0.451541	-1.9802	-0.537439	-0.241859	-1.25882	1.01696	0.154257		-0.199204	-0.569758	-0.14758	-0.386135	-0.117624	-0.266857	-0.384481	0.323432	-1.13458
HNRNPM	69	3.00445	3.11385	0.324887	4.92855	3.05915	2.62672	0.432431	0.434177		-1.25258	3.67405	-0.0986654	3.95556	-0.717714	1.92845	1.21074	0.421446	-1.15015
DTYMK	60	1.38095	0.088143	-0.00436763	0.579342	0.734547	0.287487	0.44706	0.296446		-1.03431	0.297481	0.157401	0.530232	-0.712233	0.343817	-0.368416	0.20564	-1.15929
RBBP4	160	-0.603267	2.86725	-0.915539	2.83713	1.13199	0.960797	0.171194	0.476344		1.45198	0.300325	0.882552	2.84929	-0.98977	1.86592	0.876151	0.238329	-1.16096
TOP2B	99	1.20082	2.18749	0.229642	1.92359	1.69416	1.07661	0.617543	0.296528		-1.50428	2.14922	-0.2811	2.03087	-0.552411	0.874884	0.322473	0.411095	-1.16995
KPNA2	119	1.09098	0.574481	0.109006	0.748009	0.832732	0.428507	0.404225	0.21444		-2.58674	0.564917	-0.80884	0.32993	-0.771454	-0.239455	-1.01091	0.345213	-1.17568
SFPQ	150	1.12526	5.40983	0.0733446	4.40915	3.26755	2.24125	1.0263	0.384185		0.980256	5.00726	1.33914	4.95496	-0.153294	3.14705	2.99376	0.479988	-1.17959
PLIN3	70	0.6061	-0.845466	-1.02845	-0.924772	-0.119683	-0.976613	0.85693	0.180038		-0.162301	-1.11809	0.0296005	-0.652123	-0.328936	-0.311261	-0.640197	0.315813	-1.18587
RPLP0	190	0.595222	1.10393	0.950597	1.30598	0.849576	1.12829	-0.27871	0.231919		-2.53798	1.40976	0.026003	1.77723	-1.46573	0.901617	-0.56411	0.283647	-1.18702
DCTN2	231	1.29233	-0.857614	0.824356	-0.658971	0.217358	0.0826923	0.134665	0.463641		-1.42765	-0.814972	0.894579	-1.02874	-1.05423	-0.0670798	-1.12131	0.202941	-1.1889
COMT	62	-0.398808	-0.0739951	-0.988775	-0.0898397	-0.236402	-0.539307	0.302906	0.29551		-1.08544	0.270438	0.537038	0.421081	-0.886562	0.479059	-0.407503	0.161205	-1.18947
MACROH2A1	216	2.3883	2.15092	1.56796	2.44998	2.26961	2.00897	0.260644	0.312886		-0.806974	2.92106	1.09285	2.88794	-0.933348	1.99039	1.05705	0.348042	-1.19399
TXN	96	-0.313576	-1.11274	-1.73012	-2.84032	-0.713158	-2.28522	1.57206	0.0741519		-0.0271711	-0.70282	-0.655197	-0.822951	0.374078	-0.739074	-0.364995	0.197479	-1.19798
SNRPB	111	0.0190407	10.3	-0.252634	9.08197	5.1595	4.41467	0.744834	0.462181		1.33045	7.14234	3.29978	6.07974	-0.453363	4.68976	4.2364	0.450485	-1.1982
PRDX2	176	0.69382	-1.57292	-1.05792	-1.22479	-0.439552	-1.14136	0.701805	0.299909		0.17817	-2.14135	0.47388	-1.44178	-0.49764	-0.483949	-0.981588	0.386104	-1.19944
SF3A1	39	0.484116	2.38635	-0.0500413	1.85627	1.43523	0.903112	0.532122	0.365437		-0.167241	1.63213	1.24751	1.5583	-0.670456	1.4029	0.732446	0.269584	-1.20258
EIF3G	34	1.70402	0.122581	1.08942	0.674257	0.913301	0.88184	0.0314603	0.486399		-1.29137	0.384182	1.05538	0.418432	-1.1905	0.736908	-0.453596	0.157692	-1.22196
ACO1	65	1.2407	0.626179	-0.771922	0.330003	0.933438	-0.220959	1.1544	0.104377		-0.429701	0.179754	-0.210762	0.110099	-0.0746425	-0.0503311	-0.124974	0.424253	-1.22904
FAH	18	-1.11402	-0.221647	-0.36997	-0.130103	-0.667834	-0.250037	-0.417798	0.230647		-1.17038	-0.0013285	1.86812	0.269366	-1.6546	1.06874	-0.585853	0.118357	-1.2368
RPL6	102	0.7114	1.58839	0.378989	1.7022	1.1499	1.04059	0.109301	0.451542		-0.993557	1.34736	0.826723	1.78227	-1.1276	1.3045	0.176903	0.233272	-1.2369
CTNNBL1	26	-2.11882	-0.211493	-1.33327	-1.62282	-1.16516	-1.47804	0.312886	0.38822		-0.0602053	-1.84472	-0.0232991	-0.0210103	-0.930305	-0.0221547	-0.95246	0.203291	-1.24319
ALDOC	48	1.46583	-0.801925	0.516566	-1.42733	0.331953	-0.455381	0.787334	0.325349		0.120566	-0.654008	1.11022	-0.72709	-0.458288	0.191567	-0.266721	0.345436	-1.24562
HEBP1	18	1.26733	-0.318338	-0.752032	-0.0979051	0.474496	-0.424969	0.899465	0.202167		0.33686	-0.279578	1.45181	-0.695138	-0.349697	0.378338	0.028641	0.391916	-1.24916
IDE	128	0.941561	-0.719508	0.261628	-0.832753	0.111026	-0.285562	0.396589	0.364312		-1.04094	-1.21259	0.616684	-1.16185	-0.85418	-0.272585	-1.12677	0.219961	-1.25077
GOT1	68	-0.663858	0.0389639	-0.294642	-0.805236	-0.312447	-0.549939	0.237492	0.319695		-1.33606	-0.328996	1.15997	-0.778107	-1.02346	0.19093	-0.832529	0.223798	-1.26095
NCL	352	1.68459	4.45175	0.388483	4.76357	3.06817	2.57603	0.492139	0.433377		0.708603	5.08523	2.48439	4.85972	-0.775139	3.67206	2.89692	0.392505	-1.26728
RAB8A	144	0.949388	-0.816539	-2.02468	-0.897513	0.0664246	-1.4611	1.52752	0.141068		-0.130368	-0.869898	-0.646813	-0.863991	0.255269	-0.755402	-0.500133	0.287922	-1.27225
HMGA1	54	2.27361	3.48199	0.926695	2.81734	2.8778	1.87202	1.00578	0.232299		-0.0779976	3.72403	0.393838	3.79437	-0.271087	2.09411	1.82302	0.462526	-1.27687
BSG	108	0.708053	0.0991216	-0.616819	0.137379	0.403588	-0.23972	0.643308	0.157825		-1.23424	0.540843	0.0586405	0.532833	-0.642436	0.295737	-0.346699	0.278371	-1.28574
SMARCC2	34	0.00224191	1.44991	-0.0816345	0.97655	0.726074	0.447458	0.278616	0.392693		0.639289	0.907791	2.07995	1.51662	-1.02474	1.79828	0.77354	0.040767	-1.30336
PLCB3	48	-0.66267	0.576347	-1.81675	0.0410722	-0.0431617	-0.887838	0.844677	0.264156		0.410194	-0.725537	0.720854	-0.112051	-0.462074	0.304402	-0.157672	0.289559	-1.30675
HNRNPA3	36	1.51741	2.66924	0.803027	2.5909	2.09333	1.69696	0.396366	0.372569		-0.306851	1.67237	0.309869	2.87773	-0.911038	1.5938	0.68276	0.315348	-1.3074
CTSD	171	-3.08013	-0.754798	-4.77025	-1.55183	-1.91746	-3.16104	1.24357	0.297509		3.22044	-1.06438	3.36392	-1.07691	-0.0654753	1.14351	1.07803	0.492498	-1.30905
SMC3	116	0.190508	1.29021	-0.305426	1.48172	0.740361	0.588146	0.152215	0.448975		-2.23018	1.46081	-0.134953	1.70415	-1.16928	0.784597	-0.384685	0.313907	-1.3215
CAPRIN1	24	1.04653	-0.297634	-0.0682742	-0.269934	0.374447	-0.169104	0.543551	0.253862		-3.76248	-0.0512233	-1.98864	-0.243673	-0.790695	-1.11616	-1.90685	0.368468	-1.33425
ILF3	108	1.46714	4.56178	1.70512	4.32847	3.01446	3.01679	-0.0023329	0.499593		-0.61717	4.48872	2.23188	4.34023	-1.35028	3.28605	1.93577	0.336642	-1.34795
GSR	48	0.40157	-0.271762	-0.544027	-0.382791	0.0649044	-0.463409	0.528313	0.133258		-1.04465	-0.336981	0.494379	-0.18877	-0.84362	0.152804	-0.690815	0.114208	-1.37193
ESYT2	48	-0.190564	-0.0375175	-0.675294	-0.221899	-0.114041	-0.448596	0.334556	0.148457		-1.6522	-0.0951141	0.282388	0.0510746	-1.04039	0.166731	-0.873659	0.15858	-1.37495
FSCN1	280	0.8447	-0.720957	-2.98173	-0.757973	0.0618717	-1.86985	1.93173	0.145654		0.987858	-0.589787	-0.224336	-0.487509	0.554958	-0.355922	0.199036	0.279743	-1.37677
OAT	66	0.802612	0.0518876	0.199778	0.0010279	0.42725	0.100403	0.326847	0.244268		-0.753897	0.266377	1.26319	0.367546	-1.05913	0.815369	-0.24376	0.129532	-1.38598
RALY	12	1.48007	3.04451	0.288797	2.73302	2.26229	1.51091	0.751383	0.32808		0.174773	2.43793	1.14464	2.74084	-0.636388	1.94274	1.30635	0.345469	-1.38777
HACD3	24	1.72486	1.15911	0.571301	1.27296	1.44199	0.922131	0.519855	0.183966		-0.56305	0.890402	0.733723	1.35484	-0.880608	1.04428	0.163676	0.190558	-1.40046
ELAVL1	104	1.1164	2.92533	0.267744	3.13867	2.02086	1.70321	0.317656	0.434378		-2.25317	3.00919	-0.25066	3.17549	-1.0844	1.46241	0.378013	0.381375	-1.40206
CCT2	310	1.2518	-0.0745642	-0.123308	-0.427204	0.588619	-0.275256	0.863875	0.165965		-1.10011	0.0166406	0.111559	-0.109235	-0.542897	0.0011617	-0.541736	0.22042	-1.40677
TMOD3	14	1.84434	-0.75387	0.412955	-0.224102	0.545235	0.0944269	0.450808	0.384088		-2.15325	-0.596504	-0.482694	-0.31869	-0.974187	-0.400692	-1.37488	0.169661	-1.42499
RRM2	80	0.754007	0.106012	-0.142618	0.333142	0.43001	0.0952618	0.334748	0.24628		-2.13337	0.0565081	-0.358855	0.476094	-1.09705	0.0586197	-1.03843	0.224003	-1.4318
TOP2A	212	0.83206	1.27859	0.420548	1.26787	1.05533	0.844206	0.211121	0.351197		0.186557	0.977583	2.27013	1.3486	-1.22729	1.80936	0.58207	0.0903305	-1.43842
MYO6	215	0.498783	-0.280856	-0.443688	-0.328421	0.108964	-0.386055	0.495018	0.167946		-0.689274	-0.742719	0.578741	-0.0747008	-0.968017	0.25202	-0.715996	0.0490475	-1.46303
CCT4	300	2.68609	-0.254363	0.0758403	-0.167814	1.21586	-0.0459867	1.26185	0.241239		-1.7439	0.0278351	-1.39808	0.0909839	-0.204484	-0.653547	-0.858031	0.438006	-1.46634
FBL	95	0.877518	3.41693	0.506591	3.14592	2.14722	1.82625	0.32097	0.438504		-0.723907	2.75103	1.39631	2.96123	-1.16521	2.17877	1.01356	0.301561	-1.48618
EIF3F	40	2.17006	0.0533361	0.564622	0.918304	1.1117	0.741463	0.370235	0.381488		-0.50445	0.148656	0.76252	1.11807	-1.11819	0.940295	-0.177897	0.0475294	-1.48843
PCBP1	54	2.24452	-1.27872	-1.38827	-0.897249	0.482901	-1.14276	1.62566	0.228603		-0.149259	-1.58663	-1.03956	-0.840358	0.0720111	-0.939957	-0.867946	0.464996	-1.55365
NFKB1	122	0.727109	-0.292093	-1.24416	-0.27205	0.217508	-0.758106	0.975613	0.150109		-0.0817992	-0.377926	0.731111	-0.0310053	-0.579915	0.350053	-0.229862	0.145908	-1.55553
ILF2	102	2.15204	2.83176	0.200184	3.58009	2.4919	1.89014	0.601765	0.380173		-1.95182	3.2857	0.0623521	3.21251	-0.970489	1.63743	0.666941	0.390449	-1.57225
SF3B1	68	1.30014	3.42203	0.644162	3.21006	2.36108	1.92711	0.433974	0.409364		-0.562202	2.81881	1.54513	2.99025	-1.13939	2.26769	1.1283	0.299309	-1.57336
DDX54	20	0.649435	4.96121	0.953178	3.35494	2.80532	2.15406	0.651262	0.408279		-1.87904	2.69309	-0.215446	2.89605	-0.933278	1.3403	0.407025	0.383933	-1.58454
SMC2	100	0.990403	-0.40091	0.890701	-0.102284	0.294746	0.394208	-0.099462	0.458993		-2.22122	0.0699104	1.30905	-0.092231	-1.68406	0.608412	-1.07565	0.168257	-1.5846
BROX	4	0.690215	0.147071	-0.772056	0.146434	0.418643	-0.312811	0.731454	0.151979		0.0245688	-0.391138	0.951836	0.395469	-0.856937	0.673652	-0.183285	0.0661886	-1.58839
SMC1A	145	1.11124	2.68616	0.913842	2.64334	1.8987	1.77859	0.120108	0.463787		-1.3113	2.38588	1.72122	2.29559	-1.47111	2.0084	0.53729	0.257015	-1.59122
PES1	32	0.661066	3.35474	-0.254896	3.42922	2.00791	1.58716	0.420745	0.435358		-0.47058	1.97595	1.4501	2.46524	-1.20499	1.95767	0.752687	0.229473	-1.62573
SFXN1	15	1.17033	-0.18801	0.533373	-0.14767	0.491161	0.192851	0.298309	0.366241		-0.99471	0.102081	1.87289	-0.0964645	-1.33453	0.888214	-0.446315	0.179023	-1.63284
RPS5	70	0.649776	1.03034	-0.539029	0.902169	0.840058	0.18157	0.658488	0.235078		-1.18577	0.405751	0.931795	0.297833	-1.00483	0.614814	-0.390011	0.180781	-1.66331
TRAP1	88	1.99901	-0.351053	-0.782473	-0.728302	0.82398	-0.755388	1.57937	0.155592		-1.21642	-0.170037	-0.555001	-0.639824	-0.095818	-0.597412	-0.69323	0.435993	-1.67519
RPS12	60	0.739944	1.30349	-2.2758	0.762696	1.02172	-0.756555	1.77827	0.184403		-0.182153	0.112532	-1.34703	1.10183	0.0877919	-0.122603	-0.0348106	0.474864	-1.69048
H2AC4	282	0.701133	7.37944	-0.0247103	5.55593	4.04029	2.76561	1.27468	0.398588		0.702383	7.83106	3.50765	5.89062	-0.432411	4.69913	4.26672	0.459455	-1.70709
TIMM44	12	1.28245	1.70826	-0.805251	1.32757	1.49536	0.261162	1.2342	0.187053		-0.277583	1.70823	1.55515	0.935931	-0.530217	1.24554	0.715323	0.33044	-1.76441
SNRPD2	56	1.04216	2.381	-0.616131	2.68395	1.71158	1.03391	0.677671	0.37007		-0.486514	2.12336	1.46709	2.36458	-1.09742	1.91584	0.818421	0.254923	-1.77509
SCAMP3	16	2.61801	0.419239	0.0258835	0.497699	1.51862	0.261791	1.25683	0.189958		0.41576	0.190734	0.625242	1.02683	-0.522788	0.826035	0.303247	0.0755502	-1.77962
RPL4	416	1.88553	2.26222	0.308623	2.03682	2.07387	1.17272	0.901152	0.207711		-2.14414	1.8148	-0.180911	1.71425	-0.931342	0.766669	-0.164673	0.35629	-1.83249
EIF3A	130	2.80395	0.446313	1.65823	0.517914	1.62513	1.08807	0.53706	0.360733		-0.732326	0.0954156	1.2893	0.683075	-1.30464	0.986186	-0.318455	0.0630189	-1.8417
RSL1D1	96	1.82435	4.1525	0.852944	4.19909	2.98842	2.52602	0.462407	0.420802		-1.07881	3.36089	1.30241	3.77176	-1.39604	2.53708	1.14104	0.318884	-1.85845
H1-4	351	1.4177	6.72184	0.423652	6.45041	4.06977	3.43703	0.632741	0.444614		0.361373	6.80585	3.30971	6.35191	-1.2472	4.83081	3.58361	0.379874	-1.87994
RPS6	126	2.15041	1.16249	-0.831882	1.14568	1.65645	0.156899	1.49955	0.15386		-1.12841	1.38636	-0.0503495	1.11089	-0.401296	0.530272	0.128976	0.399643	-1.90085
FUS	69	1.41491	4.57838	1.46223	3.86498	2.99664	2.66361	0.333037	0.441132		-1.38773	2.07171	0.600517	3.22445	-1.57049	1.91248	0.341991	0.2723	-1.90353
ALB	1043	4.52272	-1.07747	3.36754	-0.851327	1.72263	1.2581	0.464521	0.453357		-6.13626	-0.517306	-3.02019	-0.588626	-1.52238	-1.80441	-3.32678	0.334133	-1.9869
STK39	50	4.50828	0.904312	0.202752	-0.0857206	2.7063	0.0585156	2.64778	0.140304		0.753513	0.177239	-0.605543	0.591856	0.472219	-0.00684323	0.465376	0.275482	-2.17556
DDX17	156	0.237539	2.95362	-0.866058	3.14354	1.59558	1.13874	0.45684	0.433883		-1.74035	3.51464	1.34894	4.03328	-1.80396	2.69111	0.887144	0.301581	-2.2608
HNRNPCL2	12	0.646844	8.18623	-0.284634	6.73495	4.41654	3.22516	1.19138	0.419293		1.06328	6.0827	2.86114	6.47134	-1.09325	4.66624	3.57299	0.378705	-2.28463
MYBBP1A	108	0.0200256	4.9828	0.991726	4.74199	2.50141	2.86686	-0.365446	0.4586		-1.29927	3.86656	3.85321	4.23446	-2.76019	4.04384	1.28365	0.199084	-2.39474
DDX21	264	2.67575	2.65779	-0.902094	3.84584	2.66677	1.47187	1.1949	0.332348		-1.58813	3.32316	0.95724	3.44804	-1.33513	2.20264	0.867516	0.337829	-2.53002
