# Supplementary material for: Mechanical control of nuclear import by Importin-7 is regulated by its dominant cargo YAP
Source: Nat Commun. 2022 Mar 4;13:1174. doi: 10.1038/s41467-022-28693-y (PMC8897400; doi:10.1038/s41467-022-28693-y)
Supplement: Supplementary file 6 — Source Data [file 41467_2022_28693_MOESM6_ESM.xlsx]

## Sheet: 1b
Data from Supplementary Data 1
protein	Z-score
DSTN	3.30982
PRDX1	3.14323
ANXA2P2	2.83176
HSPE1	2.76467
CALR	2.73192
NME2	2.61171
IMP7	2.59007
PGAM1	2.47791
ANXA6	2.45396
DHFR	2.41929
CAPZB	2.36997
LDHA	2.25021
H3-2	2.0893
GAPDH	2.05384
CTNNA1	1.89937
POTEJ	1.87517
PPIA	1.86186
EEF1A1	1.85292
ENO1	1.83876
SCP2	1.81287
ACTB	1.79418
VBP1	1.79415
PRDX6	1.78721
S100A6	1.72408
HPCAL1	1.69371
TARS1	1.69075
CYCS	1.68808
DPYSL2	1.62702
FLNB	1.59732
XRCC6	1.58064
CLTCL1	1.56269
NQO1	1.54421
PRDX5	1.53631
GRHPR	1.53187
CAPZA1	1.53155
SPTAN1	1.5264
PFN1	1.50219
PPA1	1.49542
MCM7	1.48428
NME2P1	1.46369
PAPSS1	1.44695
NDUFS3	1.44433
NCSTN	1.43494
XPNPEP1	1.42767
TUBB4B	1.42489
RAP1GDS1	1.40861
JUP	1.39105
CACYBP	1.39093
ACADM	1.38452
CMPK1	1.3792
PRXL2A	1.376
GNB1	1.36562
VDAC3	1.3477
DYNC1I2	1.32809
UBB	1.31997
ARFGAP1	1.31362
EZR	1.2902
CFL1	1.28606
SERPINB8	1.28604
MYL6	1.28598
SLC3A2	1.26882
UAP1	1.2665
HSP90AB1	1.26137
ALDH1B1	1.2604
P4HB	1.25887
FLNA	1.25008
NAA50	1.24957
CARS1	1.24855
RPN1	1.24627
ARHGDIA	1.24088
ACO2	1.2392
POTEI	1.23439
MAT2B	1.2323
HSP90AA1	1.22686
RPL13A	1.19597
GLUD1	1.18641
VDAC2	1.18549
MDH2	1.18091
STIP1	1.17842
NARS1	1.17554
PKM	1.17283
RPL34	1.16952
LANCL1	1.16443
H2AC11	1.15958
SUCLG2	1.15249
LGALS1	1.14147
RAB7A	1.13988
FLNC	1.1283
RPL35	1.10767
RPS8	1.10762
PGK1	1.09624
DDOST	1.09389
ANXA7	1.07872
UBE2N	1.06555
MATR3	1.03779
HSPA5	1.03191
MSN	1.02278
MYOF	1.01673
VDAC1	1.00666
SUCLA2	1.00654
HSP90B1	1.00493
EEF1D	0.992547
ESD	0.992079
ITGB5	0.987415
HSPA4	0.986098
RHOC	0.981111
TAGLN2	0.978467
EEF1B2	0.976591
PDIA3	0.967967
CTNND1	0.963194
AIFM1	0.962619
NANS	0.957347
THBS1	0.95604
FNTA	0.943799
LDHB	0.940905
ALDH1A2	0.940859
ARL1	0.937578
TUBA3C	0.936247
XPOT	0.927846
BCCIP	0.924948
GLB1	0.91922
SFXN3	0.915984
MYL12B	0.915532
PPIF	0.913805
TLN1	0.902588
ATP5F1B	0.891793
SNX1	0.891299
TXNDC17	0.890975
STT3A	0.882204
ARHGAP1	0.875858
H2BC12	0.874707
TXNDC5	0.873284
CTSC	0.871057
RPS2	0.868751
KRT1	0.850967
SQOR	0.850442
PIP4K2A	0.83121
GSTO1	0.819219
CBR3	0.817856
BTF3	0.816308
CCN1	0.813902
TKT	0.811545
PSMD8	0.810224
GBA	0.803297
RPS4X	0.795176
ARPC4	0.793067
MYH9	0.788889
RO60	0.784431
SARS1	0.782658
HSPA8	0.779793
SEPTIN9	0.778824
COTL1	0.775876
MAGED2	0.769762
UBA2	0.766965
AKR7A2	0.758488
COPS4	0.757394
PPIB	0.750875
PLS3	0.741171
GSTT2	0.733511
SNX6	0.731175
TPI1	0.727931
CYB5B	0.724117
ITGB1	0.720316
PPP3CB	0.716682
SCFD2	0.715234
ECHS1	0.714003
ATP5F1A	0.703592
UCHL1	0.702123
LAMB1	0.695223
MYDGF	0.693058
EPRS1	0.693029
NCEH1	0.692388
TNPO1	0.688318
KIF5C	0.68627
TFRC	0.683561
ITGA2	0.677941
PRPS2	0.663548
GLOD4	0.661917
USP5	0.657533
CKAP5	0.653136
NAE1	0.649167
EIF5A	0.644477
TUBB8B	0.639428
ANXA5	0.63668
TMEM43	0.635691
TWF1	0.632655
TP53I3	0.63135
DDX23	0.629148
PGAM2	0.627715
PSMA4	0.621613
RAN	0.618719
PRMT1	0.61539
ANXA1	0.614881
KTN1	0.614175
CNN2	0.612911
NCAPD2	0.611346
PSMC6	0.602205
YWHAE	0.601763
HNRNPD	0.600958
HEXB	0.597478
MAT2A	0.594855
LMAN1	0.594692
P4HA1	0.590289
ACTR2	0.589236
APRT	0.582452
WDR1	0.581083
POLDIP2	0.577416
PAPSS2	0.572095
GYS1	0.559774
RAB18	0.556647
SLC25A5	0.555458
G6PD	0.553145
AHCY	0.546596
UQCRC2	0.545801
HLA-B	0.545165
HSPD1	0.54265
POTEF	0.539219
YWHAZ	0.53687
IARS1	0.534375
STMN1	0.533946
RASA1	0.528103
ERAP1	0.527948
HMGB1	0.52364
EEF2	0.518
SUMF2	0.515049
RPS13	0.514774
RPL15	0.510226
EIF4A3	0.509053
ANXA2	0.50864
ACLY	0.507714
PDAP1	0.507344
ARF4	0.498557
RPL12	0.497604
IMPDH2	0.495891
TSTA3	0.493774
HTRA1	0.492298
NACA	0.490066
STAT3	0.489705
PSMC2	0.489633
API5	0.488402
GDI1	0.486889
TUBB4A	0.484277
THOP1	0.483672
RPS7	0.482608
RNPEP	0.476789
PSMA7	0.476184
APMAP	0.475743
HNRNPAB	0.47143
ARPC2	0.468345
GDI2	0.46618
GFPT1	0.46529
HSPB1	0.463168
RNH1	0.459735
HGS	0.459721
MTAP	0.458637
ALDOA	0.445973
LRRC47	0.43705
IARS2	0.435985
TOMM70	0.433233
PSMD11	0.432367
TUBA1B	0.428669
HSPA1A	0.428627
CNP	0.419885
RHOT2	0.419527
SERPINB6	0.419127
GET3	0.414027
C1QBP	0.411863
STAT1	0.407017
RPS19	0.406858
NPM1	0.405519
CRTAP	0.401141
ACSL4	0.399231
TUFM	0.395064
NDUFS1	0.394062
ACAA2	0.393237
CDC42	0.392105
KPNB1	0.389964
RANBP1	0.387148
MSH2	0.385043
ATP1B3	0.384942
CBX3	0.384302
SF3A3	0.38245
MAP2K2	0.378558
ESYT1	0.377842
EHD4	0.376773
RPS15A	0.376416
OTUB1	0.373335
PI4K2A	0.370969
A2M	0.366761
DLD	0.366413
PSMD5	0.364582
TGM2	0.361369
UBASH3B	0.361025
PFKP	0.359689
ALDH9A1	0.357628
CAP1	0.353191
PSMD12	0.348159
CLTC	0.338972
PGD	0.328282
TUBB	0.327479
PSMC3	0.327129
TPM4	0.326927
KRT14	0.32487
MDH1	0.320301
PFKL	0.318173
CNDP2	0.317804
STXBP3	0.315144
AHNAK2	0.313037
CAST	0.312428
CCT7	0.312198
PSMD2	0.304014
GOT2	0.301539
PYGL	0.300665
CLIP1	0.300386
ME1	0.300003
HADHA	0.29932
PDIA6	0.297521
IDH1	0.297415
CD44	0.293358
LCP1	0.289993
AARS1	0.289942
PREP	0.289858
CPOX	0.288155
PSME1	0.281198
ANP32E	0.27901
HNRNPDL	0.278248
PPP1CC	0.275443
TALDO1	0.268878
GCN1	0.264438
CPNE3	0.262472
NAP1L1	0.262412
HNRNPR	0.261046
CALM1	0.259789
NME1	0.258292
GSTP1	0.256327
RPL22	0.254652
CCT6A	0.25195
VIM	0.250412
ACOT9	0.24982
MLEC	0.249512
RIC8A	0.244348
CYB5R3	0.243343
PSMC5	0.242877
FASN	0.234866
PRPF19	0.232085
DCTD	0.227359
FLII	0.226536
PLOD2	0.224205
RPLP2	0.222476
USP14	0.221189
PSMB1	0.216328
ATL3	0.215325
GLO1	0.214734
PFKM	0.213298
SLC2A1	0.212702
SOD1	0.211399
ASPH	0.209815
ARHGAP18	0.207913
ATP6V1A	0.206516
HNRNPK	0.206502
PSME3	0.205378
FUBP1	0.204238
RPL9	0.20397
MYG1	0.202168
TAGLN	0.19948
LONP1	0.198843
HDGF	0.192508
PTK7	0.19247
MYO1E	0.190716
EHD2	0.18963
SEC31A	0.187215
HK2	0.18261
RAB11A	0.17941
NPEPPS	0.171044
YWHAG	0.170909
RAB2A	0.170096
FABP5	0.169417
ARF3	0.166669
ST13	0.164344
ATP2A1	0.163908
GMFB	0.163645
AFP	0.162205
SERPINH1	0.162203
HNRNPH1	0.160057
ANXA11	0.157582
GBF1	0.156867
GSPT1	0.153729
OLA1	0.152964
PARP4	0.151206
ECI2	0.148824
ETFA	0.147342
NUP155	0.142288
TUBB3	0.138205
ATP5PD	0.138113
EIF4A1	0.134001
EIF3CL	0.12934
MAP1B	0.12895
UBE2I	0.126673
PDCD11	0.123545
GARS1	0.120068
TOMM34	0.11874
RPL18	0.114219
RPF2	0.113849
TUBA4A	0.111439
ASNS	0.111413
GSS	0.105282
LMAN2	0.103559
PDHB	0.102435
YWHAQ	0.0955895
RPS16	0.0912189
IKBIP	0.0891887
LTA4H	0.0871437
PHB	0.0858519
TUBAL3	0.0809264
ACTR3	0.0803878
MCM6	0.076569
SCRN1	0.0745513
PEBP1	0.0729408
NIT2	0.0725201
HEXA	0.0697885
KIFBP	0.066049
ITGA7	0.0647994
NAGK	0.0640688
DIAPH1	0.0604199
ETFB	0.0485976
OPA1	0.0469176
HERC4	0.0463169
UBAP2L	0.0461805
KRT10	0.0440957
SNX2	0.0439941
RPL24	0.043784
CCT5	0.0433711
HNRNPU	0.0410984
REEP5	0.0396262
UQCRFS1P1	0.0364144
PRMT5	0.0359446
H1-5	0.0332783
CSDE1	0.0319258
CLIC1	0.0313795
ETHE1	0.0286235
PRKCSH	0.0261708
SERPINF1	0.0243172
PARK7	0.0210945
GLRX3	0.0164013
SAR1A	0.00981064
ITGA3	0.00766889
MT-CO2	0.00346881
PRDX3	0.00285618
OXSR1	0.00216827
LAP3	0.00168743
PPID	-0.00530577
NUDT4B	-0.00784574
ABCE1	-0.0112924
CFL2	-0.014867
PCNA	-0.025665
RPS18	-0.0290982
PITRM1	-0.0308508
HSPA4L	-0.0335675
UBA1	-0.0375412
NSF	-0.0482381
RPL7	-0.0500634
DNAJA1	-0.0560093
VPS4B	-0.0599119
RDX	-0.0679567
MTHFD1	-0.070007
GSN	-0.0736072
SH3BGRL	-0.0758946
NMT1	-0.0788097
NRBP1	-0.0798653
NRDC	-0.0820577
RDH11	-0.0822637
PFDN2	-0.0926794
PSMA1	-0.0948136
IMPA1	-0.0948424
TNPO3	-0.0960315
COPG1	-0.0963963
SNX3	-0.0968559
TSN	-0.0978114
SHMT2	-0.0978556
PCYOX1	-0.0999227
ARF6	-0.100517
MARS1	-0.102679
PTPA	-0.106269
ATP5F1C	-0.107438
BPNT1	-0.109911
MCM2	-0.113127
VCP	-0.114266
CAVIN1	-0.117061
RARS1	-0.117433
BZW2	-0.120681
PSMD14	-0.121162
PABPC1	-0.130155
IPO9	-0.136358
MGST1	-0.137648
PPM1F	-0.138035
MVP	-0.140578
PHB2	-0.141696
UBE2M	-0.143054
EEF1G	-0.144373
RTN4	-0.147722
NLN	-0.150609
RAB13	-0.152133
SRM	-0.153466
SLC25A24	-0.156783
ALCAM	-0.158019
CAND1	-0.159596
NPEPPSL1	-0.162838
ADH5	-0.164232
LETM1	-0.164449
ATIC	-0.165044
CBFB	-0.166992
PAK3	-0.16918
PPP2R2A	-0.174724
ACTN1	-0.17531
TBCD	-0.178265
PGM3	-0.178876
KPNA3	-0.183164
HARS1	-0.18451
H4C1	-0.186442
RSU1	-0.191075
PKN1	-0.194314
EIF4H	-0.196278
H2AZ1	-0.196578
TPP2	-0.197182
PAICS	-0.19772
ECPAS	-0.200018
SMC4	-0.200888
STRAP	-0.202504
NHLRC2	-0.207151
APEH	-0.21618
STK25	-0.218374
BZW1	-0.231239
ERGIC1	-0.232246
ERLIN1	-0.237995
EIF5	-0.240251
DNAJB1	-0.243473
PTBP3	-0.247097
NNT	-0.247322
CAPN1	-0.247355
LSS	-0.247828
LRP1	-0.247965
UGDH	-0.248129
SH3GLB2	-0.250609
MAPK1	-0.252724
FXR1	-0.256111
GPD2	-0.258407
NAPA	-0.258417
PGM1	-0.259556
CS	-0.265089
DLAT	-0.265984
FARSB	-0.267806
PPM1G	-0.267949
DNAJC9	-0.275646
FH	-0.27891
FAM3C	-0.28041
PRDX4	-0.28473
PDIA4	-0.287974
ITGA5	-0.290091
QARS1	-0.294846
ERP29	-0.295474
NSUN2	-0.298453
USO1	-0.298785
APEX1	-0.300524
TPM2	-0.30177
ATP5PO	-0.304145
PSMD13	-0.306988
CUL4A	-0.308392
EIF4G1	-0.31733
KHSRP	-0.318126
CAPNS1	-0.318338
EEA1	-0.323863
AXL	-0.325683
GPI	-0.328115
ANP32C	-0.331473
ALDH3A2	-0.332317
CCT3	-0.334201
PSIP1	-0.335922
MAP2K1	-0.338581
SAE1	-0.339297
EIF3I	-0.339784
CKAP4	-0.341876
FAU	-0.345596
ANXA4	-0.348334
PNP	-0.352534
DDX39A	-0.355944
RPL23	-0.355997
ARL6IP5	-0.357432
ERO1A	-0.35747
DEK	-0.358369
RPL23A	-0.359464
AHNAK	-0.359767
PARP1	-0.361751
DYNC1H1	-0.367869
XRCC5	-0.37731
CAD	-0.378001
DHX9	-0.380159
LMNB2	-0.380422
PTBP1	-0.382881
BAG3	-0.38714
TOP1	-0.389677
KLC1	-0.390402
AP1G1	-0.391262
RPSA	-0.393462
TRIM28	-0.397474
FDPS	-0.402215
UGP2	-0.402568
ARMT1	-0.406194
HYOU1	-0.408259
PPP6R3	-0.416554
EPHA2	-0.416918
RAB3D	-0.421829
HEATR1	-0.422865
CTTN	-0.423147
VARS1	-0.425044
PYGB	-0.42868
NASP	-0.430786
CTBP1	-0.434248
ACAT1	-0.434407
HSPH1	-0.438203
SH3GLB1	-0.438519
IPO5	-0.443265
PRKAR1A	-0.444858
ANP32B	-0.445237
PSMD1	-0.44742
IQGAP1	-0.449695
FAM114A1	-0.449742
EHD1	-0.454829
TRIP13	-0.455157
DYNC1LI2	-0.46441
DNM1L	-0.466109
PSMC1	-0.472443
PSAT1	-0.47398
SSB	-0.47419
LAMP2	-0.476224
SEPTIN2	-0.476901
LAMP1	-0.477897
LRPPRC	-0.481541
PHGDH	-0.483421
PSMD6	-0.485221
CPNE1	-0.487368
LRPAP1	-0.488971
PSMA6	-0.488983
ENO2	-0.491237
PSMC4	-0.49133
EIF4A2	-0.494737
PSMD3	-0.495219
RBM12	-0.496644
PRPF6	-0.498346
TBCA	-0.500475
SNX12	-0.508459
GTPBP4	-0.520656
MAP4	-0.524292
EIF3E	-0.531387
PCBP3	-0.536375
RUVBL1	-0.540168
ZPR1	-0.541091
CANX	-0.543935
SMS	-0.55162
RBMX	-0.553017
KRT75	-0.553123
ME2	-0.554646
ITPA	-0.556094
EIF2AK2	-0.559175
COPB1	-0.560818
SERPINB2	-0.562314
NT5DC3	-0.564317
UNC45A	-0.56532
LRRC59	-0.565978
RPS9	-0.566214
RUVBL2	-0.568313
ATP2B1	-0.56851
TPT1	-0.570201
NRP1	-0.57207
ETF1	-0.572736
CALU	-0.574085
BCAT1	-0.574486
RALA	-0.57514
ATAD3C	-0.577285
RACK1	-0.580737
NIFK	-0.581313
DARS1	-0.586511
SPART	-0.588421
TNPO2	-0.590833
ATP5F1D	-0.59181
PTGES3	-0.591947
MCM3	-0.597451
SWAP70	-0.600228
SLC25A4	-0.605078
PANK4	-0.605349
CDC37	-0.611308
ADSL	-0.612163
KIF5B	-0.613215
NONO	-0.61434
IK	-0.615182
EIF2S3	-0.618205
SFRP1	-0.620698
SNRNP70	-0.622423
CRYZ	-0.625314
XPO1	-0.627425
PURA	-0.627438
BLVRA	-0.631437
SETSIP	-0.63763
SACM1L	-0.639714
ADSS2	-0.641518
AP2A1	-0.642847
PA2G4	-0.643371
ARCN1	-0.648612
ATP1A1	-0.652799
SLC25A12	-0.654968
DDB1	-0.655009
FEN1	-0.65646
AHSA1	-0.657031
RAB5C	-0.657305
IMMT	-0.661775
CHP1	-0.666911
CTPS1	-0.672347
HP1BP3	-0.675125
MYO1C	-0.679077
DRG1	-0.680653
ABCF3	-0.681568
UBA6	-0.685009
RPL30	-0.692966
TXNRD1	-0.694354
PSMA3	-0.695247
HSPBP1	-0.703868
RAB14	-0.706337
HNRNPA1	-0.710122
NSFL1C	-0.710239
RPS14	-0.710252
RPS25	-0.713589
PRKDC	-0.718202
NAA15	-0.71918
RAB1A	-0.724367
SERPINE1	-0.724652
TUBB6	-0.725112
AP2B1	-0.726229
PCBP2	-0.726699
CCT8	-0.727707
HNRNPA2B1	-0.728264
ACADVL	-0.731893
RPS11	-0.733378
SF3B3	-0.738408
DECR1	-0.738838
SMARCA5	-0.740867
CDK1	-0.74216
PPP2R1A	-0.742692
ACOT7	-0.745948
DDX24	-0.768605
EFL1	-0.779537
IKBKB	-0.792089
VCL	-0.799244
NOP56	-0.807645
RPL7A	-0.812322
CSE1L	-0.813499
HNRNPL	-0.820722
LARS1	-0.823053
COPA	-0.823063
LMNA	-0.823184
TPM3	-0.825367
TM9SF3	-0.828421
CAB39	-0.832835
LASP1	-0.834672
CAPN2	-0.835052
PUM3	-0.846186
OCIAD1	-0.847476
SUN1	-0.848479
SEC23A	-0.848993
SND1	-0.851393
AKR1B1	-0.85466
UMPS	-0.855442
RPL13	-0.865989
GANAB	-0.869845
HK1	-0.871217
KRT8	-0.871741
GNS	-0.872326
SF3B2	-0.875281
CBR1	-0.876527
MRPL15	-0.87699
CHMP4B	-0.877405
SYNCRIP	-0.884529
GNL1	-0.887267
ITGAV	-0.893672
DHX15	-0.895654
NT5E	-0.900783
PFAS	-0.90197
RPS3	-0.910837
CUL4B	-0.922795
NUMA1	-0.923404
RRM1	-0.924094
CAPZA2	-0.928741
BCAP31	-0.929938
CYRIB	-0.935984
SNRNP200	-0.936237
WARS1	-0.9368
PGLS	-0.93866
DPYSL3	-0.942123
ALDH1A3	-0.942787
YARS1	-0.943369
MRPL44	-0.946265
ALDH18A1	-0.949153
GMPS	-0.949554
HADHB	-0.961488
ALDH7A1	-0.965307
VAPA	-0.970312
TOMM40	-0.973289
EGFR	-0.97446
RANGAP1	-0.979259
HNRNPC	-0.979781
CRMP1	-0.985407
THUMPD1	-0.986655
TXNL1	-0.990331
NMT2	-0.990438
DDX5	-0.995284
RPS3A	-1.00389
MCM4	-1.01067
RAD23B	-1.01406
PSMD4	-1.01491
ACY1	-1.02882
TCP1	-1.04431
HNRNPH3	-1.05156
NUP54	-1.05171
GART	-1.05673
NUDC	-1.05761
ACTN4	-1.05824
YWHAH	-1.07791
NDUFA10	-1.0806
PPP4R1	-1.0819
HSPA9	-1.08473
AKR1A1	-1.08606
FKBP4	-1.0906
DDX47	-1.09479
NIBAN2	-1.09552
ATP2A2	-1.09754
SLK	-1.1009
H3C1	-1.10184
H2BC11	-1.10321
HPRT1	-1.10657
DPP3	-1.10884
TPR	-1.11257
LMNB1	-1.11471
NAMPT	-1.11596
UGGT1	-1.11708
NUP133	-1.11714
SUPT16H	-1.11927
ERP44	-1.12208
DDX50	-1.12616
EFTUD2	-1.12781
RPS10	-1.13058
BRIX1	-1.13116
TBC1D15	-1.1319
AP3M1	-1.13237
SSRP1	-1.13265
IDH2	-1.13446
PDCD6IP	-1.13458
HNRNPM	-1.15015
DTYMK	-1.15929
RBBP4	-1.16096
TOP2B	-1.16995
KPNA2	-1.17568
SFPQ	-1.17959
PLIN3	-1.18587
RPLP0	-1.18702
DCTN2	-1.1889
COMT	-1.18947
MACROH2A1	-1.19399
TXN	-1.19798
SNRPB	-1.1982
PRDX2	-1.19944
SF3A1	-1.20258
EIF3G	-1.22196
ACO1	-1.22904
FAH	-1.2368
RPL6	-1.2369
CTNNBL1	-1.24319
ALDOC	-1.24562
HEBP1	-1.24916
IDE	-1.25077
GOT1	-1.26095
NCL	-1.26728
RAB8A	-1.27225
HMGA1	-1.27687
BSG	-1.28574
SMARCC2	-1.30336
PLCB3	-1.30675
HNRNPA3	-1.3074
CTSD	-1.30905
SMC3	-1.3215
CAPRIN1	-1.33425
ILF3	-1.34795
GSR	-1.37193
ESYT2	-1.37495
FSCN1	-1.37677
OAT	-1.38598
RALY	-1.38777
HACD3	-1.40046
ELAVL1	-1.40206
CCT2	-1.40677
TMOD3	-1.42499
RRM2	-1.4318
TOP2A	-1.43842
MYO6	-1.46303
CCT4	-1.46634
FBL	-1.48618
EIF3F	-1.48843
PCBP1	-1.55365
NFKB1	-1.55553
ILF2	-1.57225
SF3B1	-1.57336
DDX54	-1.58454
SMC2	-1.5846
BROX	-1.58839
SMC1A	-1.59122
PES1	-1.62573
SFXN1	-1.63284
RPS5	-1.66331
TRAP1	-1.67519
RPS12	-1.69048
H2AC4	-1.70709
TIMM44	-1.76441
SNRPD2	-1.77509
SCAMP3	-1.77962
RPL4	-1.83249
EIF3A	-1.8417
RSL1D1	-1.85845
H1-4	-1.87994
RPS6	-1.90085
FUS	-1.90353
ALB	-1.9869
STK39	-2.17556
DDX17	-2.2608
HNRNPCL2	-2.28463
MYBBP1A	-2.39474
DDX21	-2.53002

## Sheet: 1d
High	Low
1.19775	1.85357
0.394775	2.00956
0.931523	1.5718
1.54596	2.0658
1.60481	1.82547
1.57274	5.59146
1.92874	2.46652
0.834838	2.49734
0.0514662	4.48752
1.56124	1.68956
1.21858	2.00588
1.36861	2.49574
0.17704	1.68861
2.44071	2.98519
1.64018	3.16913
2.47237	3.52488
1.57215	2.46435
1.68265	2.71799
1.73278	2.7873
1.16818	2.61811
2.24366	2.34424
1.09694	2.55332
1.02363	1.83083
1.40247	2.39227
1.57622	2.08915
2.24877	2.15862
1.79317	1.97009
1.53881	2.93343
1.4707	3.50993
1.27186	1.45147
1.93249	1.82877
1.41547	1.69959
0.811588	1.94904
1.12792	3.20899
1.92424	3.98349
2.5726	2.61339
1.10607	2.42286
0.825697	4.32936
1.02026	4.38383
1.05391	2.29474
0.977529	2.48346
1.70795	1.4384
1.47969	2.89641
1.19155	3.18195
1.01557	3.85113
1.49156	2.48082
1.06097	2.80155
1.84277	2.81326
0.920936	2.78766
1.23434	2.27905
0.0643286	1.84966
1.75984	2.03231
1.16059	2.80617
1.22246	1.9771
1.19185	3.49151
1.52465	2.13148
2.22107	2.31863
1.23352	3.58071
1.61578	5.92103

## Sheet: 1j
Imp α1		Impb1		Imp α5		Ran		Rb
High	Low	High	Low	High	Low	High	Low	High	Low
0.559279	0.259953	0.731436	0.617657	0.910544	0.737525	6.57636	10.2965	5.59432	8.3779
0.98554	0.818997	0.827373	1.13378	0.939654	1.70925	4.58165	5.20186	8.61142	4.84655
0.772557	1.36688	0.873143	0.741485	1.25934	0.863205	4.84054	11.458	5.41853	5.15608
0.893874	0.849311	0.94464	0.521305	1.13645	1.42416	9.52428	6.41276		4.53012
0.741735	0.905354	1.3906	0.770113	1.41041	2.11663	4.69252	6.52212	5.48976	9.90725
1.08131	1.22163	0.46885	0.731472	1.44569	2.33137	9.47654	8.04641	7.37956	4.44605
0.838446	0.692727	0.962793	1.26341	0.671366	1.19893	5.69918	3.61552	6.79377	5.00366
0.564796	0.609429	0.638254	0.753542	1.08838	1.78348	6.34307	7.05242	4.46728	8.32815
0.658126	0.709472	0.657495	0.734726	1.17719	1.56051	4.84581	5.69193	7.06075	9.8494
0.650091	0.861749	0.748379	0.748845	1.56178	1.13041	7.12431	7.6742	5.10082	5.83591
0.791347	0.961	0.975823	0.605402	1.36172	1.5478		6.28363	3.88652	7.55615
0.612523	0.688117	0.583911	0.82171	1.00762	1.18535		5.22039	6.5242	4.59946
0.586057	0.992092	0.764814	1.71919	1.47249	1.31932	7.28201	5.95988	8.31604	5.23308
0.741835	0.601361	0.690157	0.486245	0.892222	1.53528	6.03186	5.52557	7.61571	4.86925
0.991104	0.907868	0.747586	1.19799	2.31458	1.66621	4.41507	5.61158		4.72406
0.665855	1.19958	0.917212	0.677961	0.950575	1.13178	8.31311	3.67612	5.14974	2.84435
0.754345	1.26926	0.882926	0.720475	0.80349	1.72022	3.85538	9.65624	12.1871	9.85061
0.742082	1.19154	1.20764	0.76685	0.955627	1.53762	7.12757	5.19622	4.62343	9.7003
0.721992	0.789857	0.787666	0.822812	0.976762	1.15794	6.69215	4.5468	7.73839	4.25554
0.757974	0.663082	0.924846	0.740519	1.39125	1.32727	12.1413	13.4037	6.49604	12.2417
0.611657	0.810761	0.771588	0.844012	0.878543	1.14804	5.65677	5.36548	6.83351	4.74795
0.693675	0.444509	0.862357	0.676642	1.38457	1.16742	6.0711	10.6527	7.56847	3.88905
0.714016	0.621408	0.460466	0.923614	1.4494	1.74346	4.54146	8.12788
0.817908	0.45116	0.653804	0.712294	5.06698	1.20345	12.4436	8.53996	6.87258	4.86215
0.715531	0.528228	0.675356	0.787117	1.11184	1.71325	8.64971		3.59899	4.95885
0.559581	0.95945	0.77122	0.931723	1.31044	1.55372	9.85494	8.31749	5.10581	10.8812
0.749847	0.791191	0.751579	1.1693	1.25846	1.35878	4.51668	6.30607	13.1462	9.12807
0.867603	0.450756	1.05114	0.608725	1.09076	1.51778	6.16739	4.02196	13.8018	7.67719
0.48633	1.16711	0.959773	1.24966	1.22685	1.6125	4.98332	5.61398	5.68832	8.76886
0.752492	1.02869	0.869769	0.692301	0.887105	1.41444	7.00734	5.28135	5.25325	7.53784
0.714584	1.01065	0.965383	0.998528	1.41202	1.31349	6.90725	6.79789	11.121	5.07175
0.754081	0.953737	1.60906	0.630811	1.79284	1.48574	6.27948	6.72252	5.53508	8.50069
0.955598	0.865157	0.727902	1.14717	1.24641	1.41765	13.4846	6.709	5.53574	7.33443
1.31956	0.654552	0.833999	1.00746	1.23625	1.31062	8.9994	3.78383	18.1849	6.61493
1.85863	0.596462	0.797499	0.616814	1.35431	1.33174	8.25473	5.92213	18.4245	5.66191
1.34362	0.658227		0.782237	0.927009	1.61332	7.87291	4.01742	12.5561	3.85146
1.25323	0.841087	0.847453	0.93468	1.51859	1.12638	7.25323	4.386	6.49564	7.82872
0.699463	0.584647	0.963847	0.735314	1.53019	1.18511	7.55067	5.00597	7.34006	3.25002
0.682446	1.79459	0.734303	0.743356	1.07943	1.76312	6.66265	10.1719	8.15729	10.8809
0.555788	0.492897	0.678788	0.717513	1.24365	1.06561	5.79336	5.78395	4.79882	9.04776
0.864306	0.868294	1.15173	0.6288	1.22414	1.15463	8.53384	8.45949	8.13139	4.68538
0.759736	0.491473	0.810999	0.657754	1.23502	1.22325	5.49972	7.06145	4.05856	3.30704
1.7471	0.50291	0.83515	0.922162	1.41159	1.29989	6.68436	11.3666	4.30119	11.468
1.15033		0.802894	0.703847	0.628186	1.06929	7.70567	6.41596	4.84231	5.12558
0.628813	0.658312	0.956949	0.807125	0.842861	0.891379	6.74329	13.5207	23.3395	9.53785
0.523557	1.26629	0.655099	0.720262	1.20839	1.44735	8.5128	6.33048	7.20856	6.70946
0.463402	0.634243	0.954216	0.639919	0.956979	1.42437	8.73401	6.65516		6.97354
0.891121	0.620195	0.625876	1.02832	1.23692	0.96486	5.49368	6.84959	6.36613	6.20806
0.710958	0.501031	1.18516	0.920609	1.02427	1.43831	8.29307	7.27131	16.1193	8.7443
0.620229	0.693183	0.827372	0.817379	0.816356	0.949231	6.15212	10.0458	5.01716	7.16961
0.771022	0.425382	0.966239	0.642319	0.88866	1.49226	10.9939	4.35683	6.53503	6.81183
0.899084	0.51521	0.947015	0.74714	0.91483	1.2889	5.17917	7.34443	3.39155	6.73337
0.697671	0.503522	0.578393	0.663789	0.909543	2.59548	8.65149	8.2483	10.0888	3.61963
0.692124	0.734127	0.87891	1.17581	1.46589	1.20567	5.42004	5.12506	4.95967	9.30049
1.24998	0.37292	1.04062	0.633075	0.877039	1.29569	4.35281	3.44081	5.26222	5.28113
0.736256	1.23653	0.806503	2.05809	1.26013	1.10265	5.69209	6.56368	5.73106	6.61938
0.781382	1.07148	0.803465	0.675162	0.914192	1.04596	7.83889	4.40375	5.5084	4.28404
0.5671	1.00433	0.759227	0.886399	0.77569	1.42543	5.42384	6.47454	5.94437	5.60142
0.680025	0.775033	0.635752	0.599899	1.23926	1.04065	8.35437	4.759	16.8092	4.2442
0.961793	0.630996	1.18704	1.49291	1.6088	0.932272	5.28423	4.54833	4.63629	8.5212
0.950562	0.991616	0.696081	0.559646	0.755198	1.35622	8.0477	7.29958	6.92341	6.70212
0.823756	0.46726	0.597328	0.399385	1.20248	1.11287	4.86608	7.74853	12.5283	5.54743
0.806021	1.03408	0.716338	0.700293	1.15888	1.22729	9.05652	8	8.67499	6.88189
0.932298	0.567961	1.13188	0.932335	1.15919	1.37601	9.37086		11.6011	5.86977
0.645817	0.504783	0.782087	2.37744	1.09344	1.13173		15.643
0.632802	1.54322	1.4647	0.396954	1.43867	1.77192	9.00528	10.8852	6.11267
0.571333	0.46756	0.679523		0.936888	1.59779	9.07924	25.2966	6.66798
0.791282	0.545861	0.733157	2.26063	1.17545	1.63034	6.90538	46.2847	7.27597
0.763366	0.626852	0.560547	0.861169	1.49455	1.9982	6.58572	10.1462	23.5201
0.893284	0.652168	5.7536	2.13755	0.778812	1.07802	7.33958	7.67092	7.33505
0.873341	1.61663	2.61583	1.17505	1.75715	2.39438			6.81457
0.729791	0.512894	1.35135	1.20456	0.869535	1.31438	14.2759	12.7846	6.23678
0.465329	0.683425	1.2455	0.668685	1.53962	1.01114	8.9944	12.834
0.657362	0.906508	1.38133	1.24756	0.986977	1.78427	8.02749	17.513	6.43407
0.81913	0.663342	1.05229	0.948558	1.44705	1.62874	4.96232	6.92059	2.71551
0.798737	0.932023	1.47403	1.0379	1.12601	1.09163	4.78832	4.04533	4.12868
0.614338	0.628481	0.83991	0.582651	1.66932	1.19426	5.93461		6.33207
0.800295	0.751298	1.08833	1.41323	1.29993	1.49721	6.33463	6.16416	4.27661
1.18829	1.08009	0.824303	1.26882	1.12505	1.82141	6.78989		2.90814
1.12809	0.813618	1.29708	0.886212	1.44885	1.0521	5.95289	10.8389	3.99533
0.757965	0.732349	1.24687	0.908591	1.81377	0.995974	6.58887	5.80194
0.739405	1.13165	1.60596	0.759781	0.987421	0.949682		5.48642
1.08463	0.839292	1.57238	0.551081	1.56729	1.71433	7.65091	4.3482	8.0782
0.699621	0.786015	1.58975	1.40562	1.05872	1.1552	2.88828	7.9487	4.48918
1.57085	0.75135	1.03571	0.483441	1.51677	1.55608	5.57458	6.65974	7.47997
1.0692	1.15653	0.918504	1.08482	0.89978	1.32184	10.8833	7.88507
1.34376	0.75701	1.60922	0.797573	0.937044	1.04562	7.96998	7.13354	0.982804
0.867075	0.724168	1.02274	1.48876	0.932032	1.16752	10.1032	10.1657	5.52215
1.11481	0.561665	1.04413	1.02453	1.33741	1.16634	6.3714	8.63661	5.10528
1.04124	0.759176	1.63171	0.891836	1.23742	1.26721	6.11985	6.43906
0.596511	0.484135	0.536858	1.4767	1.39963	1.22316		8.50398
0.897406	0.391108	0.591342	0.964076	0.872541	1.09801	4.50544	8.20437
1.32624	1.26867	0.650061	1.21013	1.4022	1.55209	5.62625	6.81442
0.86645	0.311483	0.450696	0.9914	2.06996		6.24461	6.93695
1.1764	0.330935	1.2928	0.974714	1.71821	1.42968	10.0645	9.44656
	0.577849	0.808411	0.739384	2.41455		9.2613	6.38821
0.668345	0.363425	0.936123	0.700824	1.54734	1.45338	7.0802	7.77348
0.585132	0.573192	0.638497	0.650606	1.29123		6.89869	4.99111
0.718742	0.611162	0.745666	1.07843	1.01091	2.68709	6.25007	5.80041
0.727243		0.670277	1.48588	1.12177		4.21569	4.3093
1.13298	0.556135	0.840156	0.958015	0.95618	1.84422	2.33869	2.28991
0.671291	1.0074	0.600185	1.01244	1.45239			7.4324
0.633193	0.790529	0.651353	0.899195	1.10808	2.65338	6.64169	7.58097
1.0645	1.11989	1.69647	1.29424	1.51651		5.53748	4.26783
1.05025		0.722549	1.37051	0.86138	1.80084	7.05626	3.25271
0.820316	0.334158	0.635186	0.954464	1.7364		7.60415	5.05806
0.779134	0.541264	0.662782	1.87919	1.30258	1.60524	5.9698	7.01179
1.12892	1.25485	0.762823	3.74774	1.69853		10.1823	4.07552
0.629346	1.17793	1.04926		2.93524	0.772551	7.14155	3.26019
1.52717	0.666209	0.90295	1.062	1.80512		3.06497	6.5991
0.80427	0.69747	0.93656	1.06937	1.89622	0.999171	7.76708	5.33529
0.755442	0.818887	1.07965	1.86744	1.23476		10.0246	5.96894
0.642002	0.846063	0.575125	0.825224	0.660702	2.71411		6.56042
0.76756	0.82834	1.40951	1.08021	1.49417		3.89587	5.13111
0.613217	1.15529	0.721655	2.96107	0.75825	2.40858	12.8904	4.97994
0.780695	0.644971	0.568131	1.76137	1.14843		6.31968	12.7465
0.69306	0.623354	0.66943	0.686502	1.51494	2.62549	9.42719	7.32109
0.934989	0.485935	0.737289	1.2109	1.59852		7.67143	7.79499
0.475523	1.67941	0.619629	0.656017	0.661378	1.56452	5.11723	9.43931
0.736849	0.878242	0.578982	0.834484	0.944817		2.51258	7.95245
0.998175	0.357767	0.926075	0.869385	1.05856	1.70667	6.66245	10.8496
0.963503	1.25148	0.830404	0.982499	1.57719		3.34034	9.49747
0.873423	0.629401	1.24685	3.75793	1.06172	2.66046	3.03802	7.83685
0.885543	0.589389	0.886907	1.49118	1.09613		7.12571	6.26108
0.917666	1.35097	0.597366	0.795461	1.09244	1.22102	2.20091	14.5509
0.767263	0.350942	0.734921	0.664359	1.08339			11.3763
0.705336	0.383708	0.924026	0.924971	1.07451	2.16561	4.8127	7.66959
0.799584	0.779703	1.06205	0.898248	1.23843			8.42121
0.914297	0.608789	1.65545	0.726204	1.08879	2.58483	2.09712	9.30901
1.37118	0.291324	0.75111	1.02377	1.71858			5.7232
0.604748	0.78686	0.717899	1.24821	1.41462	0.946367	3.31067	6.66458
1.77837	0.580212	1.11851	0.660537	1.31793			2.86938
0.951923	0.428397	1.45465	1	1.0399	2.49384	4.32713	6.30753
0.858109	0.845575	0.932138	0.72188	1.59678			5.49239
0.392653		0.913913	1.01052	1.24901	1.05682	7.18351	6.1498
0.50677	1.22044	0.79575	1.74145	0.616078			4.5287
0.888459	0.913199	1.18376	0.725292	0.94563	0.924202	14.6812	4.43584
0.516179	0.606995	0.533848	0.582847	1.10896			4.45407
0.676806	0.494818	1.06456	1.03303	1.31045	1.4455	6.28087	3.03706
0.266897	0.765356	1.0569	0.737325	1.24509			6.50145
0.460463	0.617667	1.27192	1.69842	1.03095	1.14717	10.0139	4.71823
0.348423	0.295941	0.716579		1.43724			5.64747
0.377297	0.316455	1.41707	0.808435	0.94459	2.79328	4.71571	4.96274
0.42898	0.499852	0.736491	1.55839	1.84243			1.91207
0.463199		0.524967	0.974973	1.31563	1.44306	3.04709	4.89608
0.640125	0.863269	0.615323	0.879771	1.94068			5.69186
0.654132	0.810918	0.806102	0.748559	1.60027	1.4056	3.25283	6.75374
1.01495	0.519327	0.718198		2.204			6.0398
0.520323	0.81831	0.824199		0.766008	1.76006	2.4975	5.16416
0.639852	0.630473	0.801962		2.49679			5.53075
0.433633	0.54024	0.988246		2.68797	1.13898	3.16085	4.27085
0.346788	1.30571	1.05694		1.12466			6.79168
0.308439	0.447253	1.30814		1.03116	1.33389	2.78355	64.2971
0.331049	0.596324	0.686221		1.18212			8.70072
0.253173	0.570834	0.58572		2.17834	2.26536	6.51536	6.49841
0.347282	0.571282	1.07851		1.25552			4.4013
0.474429	0.62694	1.07347		2.28873	2.294	3.74061	6.85019
0.857295	0.603615	0.889423		1.79548			8.41414
1.05953	1.07052	2.42839		1.21113	1.42769	4.02152	5.09417
0.483334	0.809698	0.712839		1.12889			5.97208
0.295449	0.65508	2.12814		1.8391	2.26259	2.63567	9.61757
0.404528	0.48952	0.679905		1.59053			3.4867
0.479538	0.763772	1.02305		1.1417		9.2069	7.5605
0.281976	0.652281	0.841441		1.06634			5.11919
0.40077	0.654347	1.40518		1.29229	2.01093	6.50383	6.96132
0.37048	1.34499	0.943676		1.19165			10.4067
0.947929	0.616439	0.717539		0.809767	1.56715	5.6028	5.51224
0.282452	0.701469	0.559681		0.866809			11.4991
0.461064	0.661952	0.869721		0.979656	2.18873	7.30176	3.57497
0.431379	0.38901	0.871502		1.63649			4.93602
0.133824	0.686995	1.2468		0.963652	1.4169	6.16272	5.30489
0.248847	0.417067	1.1172		1.9991			2.59953
0.235945	0.650183	1.88164		1.4566	1.35646	6.5	4.00728
0.249978	0.54184	0.714231		1.97402			6.11843
0.392045	0.743204	1.43019		2.21145	1.35626	3.69319	5.34505
0.457912	0.557225	0.792956		1.31724			4.34334
0.426962	0.447485	1.32621		1.74867	1.1414	6.07495	2.4766
0.279767	0.579354	0.573154		1.36567			7.70021
1.11144	1.25977	0.99725			1.42483	3.1465	4.52232
0.501798		0.96973		1.71782			7.80059
0.474836	0.42726	0.942793			2.10951	3.00847	6.6687
0.717663	0.470433	0.720702					4.95169
0.291991	0.885733	0.74372			1.89676	3.05778	8.43828
0.888807	0.857187	2.59966		1.21086			4.19214
0.532197	0.491526	1.63861			1.96655	8.875	4.8761
0.217163	0.727874	0.907363		1.95238			4.27429
0.270374	0.343518	0.907892				4.84228	5.60233
0.598363	0.608407	1.65377		2.41886			5.66224
0.310606	0.707161	0.98422			3.05864	4.05359	2.22446
0.362147	1.173	1.27947		1.52464			6.85647
0.291306	0.886839	1.11279			1.35742	2.24766	5.02195
0.372965	0.577193	1.40379		1.85926			4.6557
0.513822	0.522871	1.03516			2.45669	4.00379	7.37506
0.51907	0.539445	0.897533					7.36624
0.829642	0.470251	1.29124			3.11036	3.93399	12.6586
1.22891	1.03345	0.77752					6.72889
0.404516	0.535336	0.704737			1.46085	2.28459	4.67552
0.430059	0.338497	0.927714		1.21639			4.52641
1.00644	0.648956	0.539595			1.49325	10.9707	5.39544
0.880464	0.765059	1.25153		1.04513			4.63129
0.239949	0.855071	1.31853			2.4094	3.50324	4.87313
0.290238	0.939185	0.805688		0.571429			6.69206
0.288187	0.905528	0.600166			1.40412	5.83612	8.26172
0.273341	0.607215	0.727572		1.31481			8.68458
0.379486	0.497459	0.749479			2.17857	2.47358	7.77512
0.53211	0.75844	0.823545		0.789474			2.67444
0.251217	0.591846	4.29287			1.95833	8.46903	4.46763
0.92706	0.778107	0.706545		2.94253			10.5564
0.300479	0.564358	0.738478			1.60533	6.13597	5.69467
0.38223	0.547233	0.473865					4.43028
0.369885	0.58702	0.592087			0.821039	7.54757	6.50988
0.682475	1.25649	1.80391		1.35758			3.9626
0.822158	0.466671	0.755045			1.90694	2.85852	5.88089
0.36988	0.681511	0.923547		1.59361			9.93784
0.467252	0.664667	0.905589			1.66491	7.30659
0.211427	0.559107	0.963411		1.04971
0.342675	0.669516	1.67212			1.33981	4.7854
0.427289	0.539917	1.07126		1.53782
0.464624	1.0543	0.893983				8.14806
0.330893	0.952417	0.985362		1.84337
0.447694	0.597244	0.816085			2.07927	5.20471
0.984273	1.28959	1.3812		1.90406
0.585444	0.750954	0.985642				7.04908
0.536444	0.857489			0.930636
0.351919	0.687478				0.955862	5.31849
0.466892	0.860753			1.80105
0.373817	0.784215				1.29638	5.33389
0.423113	0.636939			1.24259
0.833772	0.473647				1.45603	4.26786
0.422294	0.803546			1.34643
0.811509	0.60447					3.82292
0.302218	0.421339			0.602174
0.590225	0.536911					3.12104
0.383149	0.674702			1.47817	1.32061
0.659323	0.385095					3.39352
0.491116	0.780451			0.799703	1.18533
0.220044	0.744818					3.58796
0.839298	0.637248			0.803125	1.65323
0.311528	0.816635					3.28382
0.444366	0.597423			0.953566	0.985075
0.400063	0.635477					4.10478
0.231436	0.518857			0.726573	2.43544
0.425831	0.660832					2.71005
0.441349	0.437775			1.06697	2.24458
0.641695	0.630682					3.56657
0.270209	0.515806			0.843707	1.24159
0.491701	0.937791					5.80218
0.523253	0.661126			0.917929
						3.99922
0.956768				1.40121	3.16592
					0.459635	6.28973
				1.49398	0.642792
					1.04954	5.25826
				0.379213	0.908001
					1.21337	3.11957
				0.196594	1.42939
					1.01219	8.64138
				0.575211	1.40972
					0.790499	8.79968
				0.410345	0.862229
					1.53104	3.37903
				0.338235	1.4513
					1.59857	2.13267
				0.824324	1.62958
					0.698502	2.83859
				0.569466	0.790499
					0.862229	2.75683
				0.817864	1.53104
					1.4513	5.87617
				0.526468	1.59857
					1.62958	6.01002
				1.05495	0.698502
					1.02266	4.95256
				0.648437	1.3488
					1.58939
				0.452303	0.862477	6.54312
					1.35689
				0.627907	1.24153	4.27273
					1.16672
				1.19788	1.69855	3.29772
					0.974541
				0.270576	1.36189	3.46483
					0.951132
				0.827255	0.852337	13.8601
					1.45498
				2.14667	1.40009	2.80905
					1.06899
				0.812155	0.937406	2.96614
					1.33204
				0.0334191	0.755484	2.80377
					1.15972
				0.302115	1.51631	2.58339
					1.7132
				1.04136	1.08528	3.59856
					0.91028
				0.682253	0.911079	5.25926
					0.961985
				0.48537	1.39256	7.36399
					0.95606
				0.480379	1.28555	6.39787
					1.01147
				1.09686	1.40563	4.89531
					0.955325
				0.344418	0.496844	4.27806
					1.43746
				0.462184	0.884679	7.06911
					1.28736
				0.142105	1.24486	8.8686
					0.924779
				0.208577	0.642978	5.92857
					0.879116
				0.886243	0.826497	4.7737
					1.39045
				0.0785854	1.44485	6.2666
					1.04498
				1.0437	0.617862	5.36339
					0.838836
				0.583748	0.916128	7.6752
					1.20327
				0.0243902	1.52275	5.43869
					1.59047
				0.468432	1.31638	3.88519
					1.28046
				1.81852	1.74672	8.48116
					0.818689
				1.63171	0.920939	4.23835
					1.46086
				1.03992	0.927749	5.4632
					1.69542
				2.95385	0.969691	7.36235
					0.9414
				2.2891	1.00227	6.70262
					0.815421
				0.810096	0.913978	5.67195
					0.816845
				1.139	1.15492	8.95376
					1.23843
				0.792599	1.37408	6.74739
					1.59175
				0.518741	1.05811	4.72232
					1.72771
					1.39332	12.1438
					1.10067
				1.23567	1.08836	7.41176
					1.62109
				0.513158	2.13964	10.6917
					0.933107
					1.01815	7.50558
					1.28312
					0.718508	5.26841
					0.786757
				0.666666	0.871791	5.34993
					0.714339
				0.879122	1.8466	4.24773
					0.96621
				1.32031	1.37324	15.8676
					0.838461
					1.46572	3.0983
					1.22574
				1.56897	1.99343	6.23962
					1.32729
					1.45396	8.03216
					0.687535
					1.44698	8.20292
					1.89102
				1.3251	1.87375	6.7952
					2.10943
				1.42775	2.89542	9.58273
					1.79084
				0.869347	2.01838	8.5937
					1.32982
					0.363267	5.21378
					1.4331
				0.888889	0.612203	7.81113
					1.4433
					1.82492	8.95688
					1.4443
				1.2782	1.78089	4.83263
					1.44078
				1.27622	1.34903	4.10717
					0.877696
				2.08128	2.28917	4.61365
					1.72365
				2.76037	1.12617	6.34775
					0.583232
				2.04781	1.23517	4.98629
					0.952996
				1.2287	1.85411	7.19468
					1.17576
				1.48466	1.27024	5.30258
					1.41608
				0.82846	1.41939	5.79691
					1.1427
				1.41353	1.01173	4.7227
					0.893561
						5.40235
						3.55236
						6.87664
						14.5753
				0.682403		7.64984
				1.27164		8.14985
				1.13699		7.56612
				1.98795		6.54384
						7.52878
						5.98211
				0.584211		7.05591
						5.83638
				3		6.46224
						9.96751
				0.586981		9.80027
				1.70435
				0.880795
				2.71478
				1.30417
				3.38288
				1.04863
				1.71981
				2.50802
				1.93168
				1.26022
				1.66129
				1.17737
				2.70778
				1.34659
				1.28302
				0.741935
				2.08235
				1.35203
				2.11856
				2.27778
				1.98237
				0.408027
				0.691943
				1.43061
				2.35106
				1.20159
				2.08252
				2.34146
				1.46842
				2.48495
				1.8296
				1.46309
				1.72959
				1.12546
				0.460102
				1.31325
				1.9913
				1.25057
				1.80242
				1.58559
				2.27461
				1.21782
				0.672823
				0.967603
				2.21368
				1.60185
				0.928105
				2.27273
				1.42157
				1.84444
				1.99802
				1.62255
				1.95508
				0.82507
				1.3737
				2.40289
				1.19839
				1.86458
				1.91347
				1.71856
				1.56557
				1.21815
				1.40701
				2.46562
				1.53224
				0.992286
				2.21741
				1.09136
				1.08811
				0.983446
				0.940696
				1.33185
				0.976728
				0.977444
				1.4417
				1.68001
				0.895327
				1.05942
				1.71017
				1.06594
				1.9362
				1.16947
				1.56843
				1.51764
				1.20337
				1.46613
				1.08491
				1.51685
				0.862917
				0.972852
				2.03455
				1.72865
				1.6061
				2.12983
				1.57521
				1.74741
				1.1029
				1.46614
				1.32145
				1.40836
				1.3522
				1.98639
				1.22913
				1.25611
				1.12492
				1.47871
				1.1782
				1.21015
				1.54675
				1.26775
				1.51573
				2.00656
				1.2894
				1.35674
				1.34605
				2.17645
				1.78035
				1.2581
				2.08645
				1.52258

## Sheet: 2c
300 μm2	2025 μm2
0.624325	1.16636
0.593042	1.14664
0.756819	1.87383
1.62686	1.79718
1.43641	1.39754
0.821458	1.43297
0.880763	1.61442
1.12999	1.66782
0.81912	1.49015
0.859761	1.97825
1.51795	1.73255
1.61052	1.38232
1.49029	1.78616
1.01536	1.9327
0.955284	2.06403
1.38895	1.93177
1.75479	2.2882
2.1818	2.00176
1.63393	1.98125
1.32643	2.07484
1.11957	2.80097
0.883683	2.8076
0.739388	2.86145
1.06732	2.25086
0.780678	2.90266
0.687732	2.23273
0.644613	2.84795
0.965431	2.4984
0.884836	3.07679
1.0159	3.58351

## Sheet: 2f
2.3 kPa	55 kPa
0.803683	1.09911
0.559066	1.20313
0.270448	1.30723
0.22685	1.07991
0.199709	1.06705
0.211772	1.94313
0.204512	2.63342
0.266419	1.70281
0.570298	1.5623
0.532555	1.76753
0.649561	1.69109
0.937312	1.60193
1.1492	1.98734
0.997543	2.17771
0.847773	2.47932
0.926332	1.85501
1.28578	2.16293
0.751867	2.17212
0.447191	1.36074
0.535862	1.56584
1.30329	2.03424
1.39477	1.68538
1.31443	1.52819
1.10517	1.42677
0.91273	1.57349
1.22872	1.37179
1.25408	2.17552
1.43711	2.85903
0.555335	2.62275
0.256521	2.28971

## Sheet: 2i
Unstretched	Stretched	Recovered
2.01019	3.28406	0.563655
1.37359	3.76594	0.384091
1.33168	4.38741	1.257
1.28372	5.00673	0.331353
0.827116	4.11741	0.422448
0.541912	3.95892	0.342638
0.876822	4.52402	0.325371
0.384349	5.3564	0.370144
0.534434	4.66313	0.480019
0.482538	5.88445	0.586413
0.328612	5.63047	0.49402
0.308833	3.80254	0.361378
0.453547	5.53398	0.431989
1.17914	4.36534	0.500723
0.502531	4.34799	0.431939
0.371738	5.09177	0.34189
0.248286	4.37076	0.345184
0.279018	3.66591	0.568358
0.235601	4.14597	0.630366
0.341915	3.41847	0.598258
0.400154	3.6656	0.459943
0.444842	4.28321	0.409573
0.428671	4.27616	2.36714
0.363477	4.49696	0.476004
0.455322	2.94727	0.497023
0.459036	2.17404	0.589875
0.423504	1.9916	0.46707
0.359826	3.50336	1.66766
0.307952	3.33628	2.62312
0.353949	7.8793	2.63899
0.293832	5.21848	0.731641
0.425392	4.36732	2.72331
0.556017	6.13432	0.726564
0.687916	4.78172	1.89455
0.503876	3.97449	2.39055
0.333389	5.45543	4.34928
0.370218	8.98307	1.10882
0.451481	5.61473	1.94882
0.389642	5.73791
0.608332	7.99125
0.620955	7.55757
	6.70515
	6.89712
	4.83521

## Sheet: 3c
DMSO	CytD
1.44742	0.722538
1.24118	1.07874
1.7323	3.16971
1.58353	0.963044
1.46506	0.576742
2.56878	1.33602
3.57673	1.05818
1.66169	0.778311
1.60021	1.05463
1.70558	0.972801
2.83333	1.05362
1.3663	2.77986
1.43003	0.925802
1.69855	0.955531
3.12719	0.879958
1.55276	0.728151
1.61193	1.29826
2.35279	1.17014
1.0593	0.96816
2.86585	0.734988
1.33651	0.956522
1.71235	1.12282
3.17388	1.15791
1.4761	1.71411
1.54662	0.948957
1.11303	0.775853
3.58446	0.897379
2.8378	0.922563
0.944302	0.891866
1.37858	0.763478
2.80541	1.70556
1.77956	0.945655
1.82059	1.21565
	1.499
	1.23318
	0.57186
	1.24067
	0.996591
	0.738445
	1.14537
	0.866539
	1.64125
	1.20238
	1.40055
	1.34614
	0.570143
	1.41417

## Sheet: 3e
Control	Blebbistatin
2.92327	1.05022
1.6614	0.858876
2.46717	1.12813
3.55834	0.841122
2.86333	0.790226
2.43085	1.83317
1.50735	1.03751
2.64146	2.47538
2.81996	1.41169
3.30284	1.64478
1.40705	1.79622
2.00668	2.36116
2.24751	1.36376
2.27586	1.59677
2.44541	0.876557
3.76829	0.932887
0.741933	1.55674
1.86732	0.68761
0.178326	0.939204
3.83642	1.17796
1.2981	1.80137
1.36809	0.954011
1.97176	1.35022
2.99788	0.973808
1.6948	1.75645
1.81194	1.98311
2.01655	1.10395
1.37957	1.10514
2.18864	1.59927
2.29724	1.2899
	2.14789

## Sheet: 3g
Control	Y27632
3.45432	2.89848
2.3819	0.653973
2.0386	0.800865
3.93642	1.57984
2.4008	1.28478
1.41149	0.812849
1.92001	1.38606
1.61042	2.96979
2.18745	1.5707
3.81832	5.03068
2.55792	1.1123
1.96369	1.74999
3.90351	0.799364
1.94943	0.890888
2.13806	2.88016
1.0922	9.05248
3.26039	3.0891
2.89207	2.05672
1.95275	2.05784
2.30595	2.03277
7.55365	2.3764
2.30036	0.741537
2.38038	0.710634
4.35074	2.37943
6.49445	1.44006
1.71098	2.45708
1.18047	1.03343
2.94255	0.916286
0.260777	1.57113
2.45589	4.66892
2.21882	5.5678
2.13914	1.47505
3.02073	0.402221
2.67997	2.72857
1.80953	1.39465
1.22189	1.788
1.48715	2.59577
4.6068	1.92885
3.22522	0.809099
2.898	2.25283
1.15612	0.991206
	0.412702
	0.478354

## Sheet: 3i
Control	DN KASH
1.93994	1.13844
1.41188	0.864117
1.72215	0.342937
1.69392	1.05974
2.381	1.40153
1.47519	1.3881
0.640374	1.02071
1.85211	1.1101
1.31549	1.29268
1.34475	0.386055
1.60822	1.70479
0.87836	0.548024
0.983709	0.813384
1.65443	0.488687
1.88895	1.43637
2.09598	1.05969
1.59758	0.910234
2.12672	1.11666
1.84816	0.843668
3.94291	1.07228
1.4952	1.4396
1.49257	0.50638
2.33569	0.800044
2.03287	0.571743
1.25455	0.803678
1.81928	0.916095
2.38259	0.564969
1.8554	0.589937
2.75688	1.08703
2.5178	0.721726

[truncated: 81 more sheets: 4b, 4f, 5a, 5c, 5e, 5f, 5g, 5h, 5i, 5j, 5k, 6b, 6d, 6g, 6h, 7a, 7b, 7d, 7e, 7f …]
